# Supplementary material for: Multicompartment and cross-species monitoring of contaminants of emerging concern in an estuarine habitat
Source: Environ Pollut. 2021 Feb 1;270:116300. doi: 10.1016/j.envpol.2020.116300 (PMC7846722; doi:10.1016/j.envpol.2020.116300)
Supplement: Multimedia component 2 [file mmc2.csv]

Site	Sample	Compound	Concentration	Compartment	Major Class	Specific Use
Hythe	Hydrobia 1	Amitriptyline	0.12	Animal	Pharmaceutical	Tricyclic Antidepressent
Hythe	Hydrobia 2	Amitriptyline	0.06	Animal	Pharmaceutical	Tricyclic Antidepressent
Hythe	Hydrobia 3	Amitriptyline	0.1	Animal	Pharmaceutical	Tricyclic Antidepressent
Hythe	Hydrobia 4	Amitriptyline	0.1	Animal	Pharmaceutical	Tricyclic Antidepressent
Hythe	Nereis 1	Amitriptyline	0.02	Animal	Pharmaceutical	Tricyclic Antidepressent
Hythe	Nereis 2	Amitriptyline	0	Animal	Pharmaceutical	Tricyclic Antidepressent
Hythe	Nereis 3	Amitriptyline	0.01	Animal	Pharmaceutical	Tricyclic Antidepressent
Hythe	Nereis 4	Amitriptyline	0.02	Animal	Pharmaceutical	Tricyclic Antidepressent
Hythe	Gammarus 1	Amitriptyline	0.02	Animal	Pharmaceutical	Tricyclic Antidepressent
Hythe	Gammarus 2	Amitriptyline	0.02	Animal	Pharmaceutical	Tricyclic Antidepressent
Hythe	Gammarus 3	Amitriptyline	0.01	Animal	Pharmaceutical	Tricyclic Antidepressent
Hythe	Gammarus 4	Amitriptyline	0.02	Animal	Pharmaceutical	Tricyclic Antidepressent
Wivenhoe	Hydrobia 1	Amitriptyline	0	Animal	Pharmaceutical	Tricyclic Antidepressent
Wivenhoe	Hydrobia 2	Amitriptyline	0	Animal	Pharmaceutical	Tricyclic Antidepressent
Wivenhoe	Hydrobia 3	Amitriptyline	0	Animal	Pharmaceutical	Tricyclic Antidepressent
Wivenhoe	Hydrobia 4	Amitriptyline	0	Animal	Pharmaceutical	Tricyclic Antidepressent
Wivenhoe	Nereis 1	Amitriptyline	0	Animal	Pharmaceutical	Tricyclic Antidepressent
Wivenhoe	Nereis 2	Amitriptyline	0	Animal	Pharmaceutical	Tricyclic Antidepressent
Wivenhoe	Nereis 3	Amitriptyline	0	Animal	Pharmaceutical	Tricyclic Antidepressent
Wivenhoe	Nereis 4	Amitriptyline	0	Animal	Pharmaceutical	Tricyclic Antidepressent
Wivenhoe	Crangon 1	Amitriptyline	0	Animal	Pharmaceutical	Tricyclic Antidepressent
Wivenhoe	Crangon 2	Amitriptyline	0	Animal	Pharmaceutical	Tricyclic Antidepressent
Wivenhoe	Crangon 3	Amitriptyline	0	Animal	Pharmaceutical	Tricyclic Antidepressent
Wivenhoe	Crangon 4	Amitriptyline	0	Animal	Pharmaceutical	Tricyclic Antidepressent
Alresford	Hydrobia 1	Amitriptyline	0	Animal	Pharmaceutical	Tricyclic Antidepressent
Alresford	Hydrobia 2	Amitriptyline	0	Animal	Pharmaceutical	Tricyclic Antidepressent
Alresford	Hydrobia 3	Amitriptyline	0	Animal	Pharmaceutical	Tricyclic Antidepressent
Alresford	Hydrobia 4	Amitriptyline	0	Animal	Pharmaceutical	Tricyclic Antidepressent
Alresford	Nereis 1	Amitriptyline	0	Animal	Pharmaceutical	Tricyclic Antidepressent
Alresford	Nereis 2	Amitriptyline	0	Animal	Pharmaceutical	Tricyclic Antidepressent
Alresford	Nereis 3	Amitriptyline	0	Animal	Pharmaceutical	Tricyclic Antidepressent
Alresford	Nereis 4	Amitriptyline	0	Animal	Pharmaceutical	Tricyclic Antidepressent
Alresford	Crangon 1	Amitriptyline	0	Animal	Pharmaceutical	Tricyclic Antidepressent
Alresford	Crangon 2	Amitriptyline	0	Animal	Pharmaceutical	Tricyclic Antidepressent
Alresford	Crangon 3	Amitriptyline	0	Animal	Pharmaceutical	Tricyclic Antidepressent
Hythe	Hydrobia 1	Azoxystrobin	1.1	Animal	Pesticide	Fungicide
Hythe	Hydrobia 2	Azoxystrobin	0	Animal	Pesticide	Fungicide
Hythe	Hydrobia 3	Azoxystrobin	0.1	Animal	Pesticide	Fungicide
Hythe	Hydrobia 4	Azoxystrobin	0.4	Animal	Pesticide	Fungicide
Hythe	Nereis 1	Azoxystrobin	0.3	Animal	Pesticide	Fungicide
Hythe	Nereis 2	Azoxystrobin	0.1	Animal	Pesticide	Fungicide
Hythe	Nereis 3	Azoxystrobin	0.2	Animal	Pesticide	Fungicide
Hythe	Nereis 4	Azoxystrobin	0.1	Animal	Pesticide	Fungicide
Hythe	Gammarus 1	Azoxystrobin	0.7	Animal	Pesticide	Fungicide
Hythe	Gammarus 2	Azoxystrobin	0	Animal	Pesticide	Fungicide
Hythe	Gammarus 3	Azoxystrobin	0	Animal	Pesticide	Fungicide
Hythe	Gammarus 4	Azoxystrobin	0	Animal	Pesticide	Fungicide
Wivenhoe	Hydrobia 1	Azoxystrobin	0	Animal	Pesticide	Fungicide
Wivenhoe	Hydrobia 2	Azoxystrobin	0	Animal	Pesticide	Fungicide
Wivenhoe	Hydrobia 3	Azoxystrobin	0.1	Animal	Pesticide	Fungicide
Wivenhoe	Hydrobia 4	Azoxystrobin	0	Animal	Pesticide	Fungicide
Wivenhoe	Nereis 1	Azoxystrobin	0.4	Animal	Pesticide	Fungicide
Wivenhoe	Nereis 2	Azoxystrobin	0.5	Animal	Pesticide	Fungicide
Wivenhoe	Nereis 3	Azoxystrobin	0.9	Animal	Pesticide	Fungicide
Wivenhoe	Nereis 4	Azoxystrobin	0.9	Animal	Pesticide	Fungicide
Wivenhoe	Crangon 1	Azoxystrobin	0	Animal	Pesticide	Fungicide
Wivenhoe	Crangon 2	Azoxystrobin	NA	Animal	Pesticide	Fungicide
Wivenhoe	Crangon 3	Azoxystrobin	3.3	Animal	Pesticide	Fungicide
Wivenhoe	Crangon 4	Azoxystrobin	0	Animal	Pesticide	Fungicide
Alresford	Hydrobia 1	Azoxystrobin	0.06	Animal	Pesticide	Fungicide
Alresford	Hydrobia 2	Azoxystrobin	0.09	Animal	Pesticide	Fungicide
Alresford	Hydrobia 3	Azoxystrobin	0.08	Animal	Pesticide	Fungicide
Alresford	Hydrobia 4	Azoxystrobin	0.11	Animal	Pesticide	Fungicide
Alresford	Nereis 1	Azoxystrobin	0.24	Animal	Pesticide	Fungicide
Alresford	Nereis 2	Azoxystrobin	0.47	Animal	Pesticide	Fungicide
Alresford	Nereis 3	Azoxystrobin	0.63	Animal	Pesticide	Fungicide
Alresford	Nereis 4	Azoxystrobin	0	Animal	Pesticide	Fungicide
Alresford	Crangon 1	Azoxystrobin	0	Animal	Pesticide	Fungicide
Alresford	Crangon 2	Azoxystrobin	0	Animal	Pesticide	Fungicide
Alresford	Crangon 3	Azoxystrobin	0	Animal	Pesticide	Fungicide
Hythe	Hydrobia 1	Benzoylecgonine	0.3	Animal	Recreational	Metabolite
Hythe	Hydrobia 2	Benzoylecgonine	0.5	Animal	Recreational	Metabolite
Hythe	Hydrobia 3	Benzoylecgonine	0.4	Animal	Recreational	Metabolite
Hythe	Hydrobia 4	Benzoylecgonine	0.2	Animal	Recreational	Metabolite
Hythe	Nereis 1	Benzoylecgonine	0.5	Animal	Recreational	Metabolite
Hythe	Nereis 2	Benzoylecgonine	NA	Animal	Recreational	Metabolite
Hythe	Nereis 3	Benzoylecgonine	0.7	Animal	Recreational	Metabolite
Hythe	Nereis 4	Benzoylecgonine	0.2	Animal	Recreational	Metabolite
Hythe	Gammarus 1	Benzoylecgonine	0.5	Animal	Recreational	Metabolite
Hythe	Gammarus 2	Benzoylecgonine	0.4	Animal	Recreational	Metabolite
Hythe	Gammarus 3	Benzoylecgonine	0.4	Animal	Recreational	Metabolite
Hythe	Gammarus 4	Benzoylecgonine	0.4	Animal	Recreational	Metabolite
Wivenhoe	Hydrobia 1	Benzoylecgonine	0.9	Animal	Recreational	Metabolite
Wivenhoe	Hydrobia 2	Benzoylecgonine	0.4	Animal	Recreational	Metabolite
Wivenhoe	Hydrobia 3	Benzoylecgonine	0.3	Animal	Recreational	Metabolite
Wivenhoe	Hydrobia 4	Benzoylecgonine	5.6	Animal	Recreational	Metabolite
Wivenhoe	Nereis 1	Benzoylecgonine	0.7	Animal	Recreational	Metabolite
Wivenhoe	Nereis 2	Benzoylecgonine	1	Animal	Recreational	Metabolite
Wivenhoe	Nereis 3	Benzoylecgonine	0.3	Animal	Recreational	Metabolite
Wivenhoe	Nereis 4	Benzoylecgonine	0.9	Animal	Recreational	Metabolite
Wivenhoe	Crangon 1	Benzoylecgonine	0.3	Animal	Recreational	Metabolite
Wivenhoe	Crangon 2	Benzoylecgonine	0.3	Animal	Recreational	Metabolite
Wivenhoe	Crangon 3	Benzoylecgonine	0.8	Animal	Recreational	Metabolite
Wivenhoe	Crangon 4	Benzoylecgonine	0.3	Animal	Recreational	Metabolite
Alresford	Hydrobia 1	Benzoylecgonine	1.2	Animal	Recreational	Metabolite
Alresford	Hydrobia 2	Benzoylecgonine	0.8	Animal	Recreational	Metabolite
Alresford	Hydrobia 3	Benzoylecgonine	4.4	Animal	Recreational	Metabolite
Alresford	Hydrobia 4	Benzoylecgonine	1	Animal	Recreational	Metabolite
Alresford	Nereis 1	Benzoylecgonine	2.4	Animal	Recreational	Metabolite
Alresford	Nereis 2	Benzoylecgonine	3.9	Animal	Recreational	Metabolite
Alresford	Nereis 3	Benzoylecgonine	4	Animal	Recreational	Metabolite
Alresford	Nereis 4	Benzoylecgonine	0.1	Animal	Recreational	Metabolite
Alresford	Crangon 1	Benzoylecgonine	0.1	Animal	Recreational	Metabolite
Alresford	Crangon 2	Benzoylecgonine	0.6	Animal	Recreational	Metabolite
Alresford	Crangon 3	Benzoylecgonine	0.4	Animal	Recreational	Metabolite
Hythe	Hydrobia 1	Bezafibrate	4.1	Animal	Pharmaceutical	Antilipemic
Hythe	Hydrobia 2	Bezafibrate	2.8	Animal	Pharmaceutical	Antilipemic
Hythe	Hydrobia 3	Bezafibrate	4.4	Animal	Pharmaceutical	Antilipemic
Hythe	Hydrobia 4	Bezafibrate	3.7	Animal	Pharmaceutical	Antilipemic
Hythe	Nereis 1	Bezafibrate	3.8	Animal	Pharmaceutical	Antilipemic
Hythe	Nereis 2	Bezafibrate	3.2	Animal	Pharmaceutical	Antilipemic
Hythe	Nereis 3	Bezafibrate	1.4	Animal	Pharmaceutical	Antilipemic
Hythe	Nereis 4	Bezafibrate	3.5	Animal	Pharmaceutical	Antilipemic
Hythe	Gammarus 1	Bezafibrate	0.7	Animal	Pharmaceutical	Antilipemic
Hythe	Gammarus 2	Bezafibrate	3	Animal	Pharmaceutical	Antilipemic
Hythe	Gammarus 3	Bezafibrate	1.3	Animal	Pharmaceutical	Antilipemic
Hythe	Gammarus 4	Bezafibrate	2.7	Animal	Pharmaceutical	Antilipemic
Wivenhoe	Hydrobia 1	Bezafibrate	4.3	Animal	Pharmaceutical	Antilipemic
Wivenhoe	Hydrobia 2	Bezafibrate	4.8	Animal	Pharmaceutical	Antilipemic
Wivenhoe	Hydrobia 3	Bezafibrate	5.6	Animal	Pharmaceutical	Antilipemic
Wivenhoe	Hydrobia 4	Bezafibrate	2.9	Animal	Pharmaceutical	Antilipemic
Wivenhoe	Nereis 1	Bezafibrate	2.9	Animal	Pharmaceutical	Antilipemic
Wivenhoe	Nereis 2	Bezafibrate	2.8	Animal	Pharmaceutical	Antilipemic
Wivenhoe	Nereis 3	Bezafibrate	4.8	Animal	Pharmaceutical	Antilipemic
Wivenhoe	Nereis 4	Bezafibrate	4.5	Animal	Pharmaceutical	Antilipemic
Wivenhoe	Crangon 1	Bezafibrate	0	Animal	Pharmaceutical	Antilipemic
Wivenhoe	Crangon 2	Bezafibrate	0	Animal	Pharmaceutical	Antilipemic
Wivenhoe	Crangon 3	Bezafibrate	0	Animal	Pharmaceutical	Antilipemic
Wivenhoe	Crangon 4	Bezafibrate	0	Animal	Pharmaceutical	Antilipemic
Alresford	Hydrobia 1	Bezafibrate	4.6	Animal	Pharmaceutical	Antilipemic
Alresford	Hydrobia 2	Bezafibrate	4.9	Animal	Pharmaceutical	Antilipemic
Alresford	Hydrobia 3	Bezafibrate	4.5	Animal	Pharmaceutical	Antilipemic
Alresford	Hydrobia 4	Bezafibrate	1.2	Animal	Pharmaceutical	Antilipemic
Alresford	Nereis 1	Bezafibrate	3.8	Animal	Pharmaceutical	Antilipemic
Alresford	Nereis 2	Bezafibrate	5.3	Animal	Pharmaceutical	Antilipemic
Alresford	Nereis 3	Bezafibrate	3	Animal	Pharmaceutical	Antilipemic
Alresford	Nereis 4	Bezafibrate	0	Animal	Pharmaceutical	Antilipemic
Alresford	Crangon 1	Bezafibrate	0	Animal	Pharmaceutical	Antilipemic
Alresford	Crangon 2	Bezafibrate	9.4	Animal	Pharmaceutical	Antilipemic
Alresford	Crangon 3	Bezafibrate	0	Animal	Pharmaceutical	Antilipemic
Hythe	Hydrobia 1	Bisoprolol	0	Animal	Pharmaceutical	Beta-blocker
Hythe	Hydrobia 2	Bisoprolol	NA	Animal	Pharmaceutical	Beta-blocker
Hythe	Hydrobia 3	Bisoprolol	0	Animal	Pharmaceutical	Beta-blocker
Hythe	Hydrobia 4	Bisoprolol	NA	Animal	Pharmaceutical	Beta-blocker
Hythe	Nereis 1	Bisoprolol	NA	Animal	Pharmaceutical	Beta-blocker
Hythe	Nereis 2	Bisoprolol	0	Animal	Pharmaceutical	Beta-blocker
Hythe	Nereis 3	Bisoprolol	0	Animal	Pharmaceutical	Beta-blocker
Hythe	Nereis 4	Bisoprolol	0	Animal	Pharmaceutical	Beta-blocker
Hythe	Gammarus 1	Bisoprolol	0	Animal	Pharmaceutical	Beta-blocker
Hythe	Gammarus 2	Bisoprolol	0	Animal	Pharmaceutical	Beta-blocker
Hythe	Gammarus 3	Bisoprolol	0	Animal	Pharmaceutical	Beta-blocker
Hythe	Gammarus 4	Bisoprolol	0	Animal	Pharmaceutical	Beta-blocker
Wivenhoe	Hydrobia 1	Bisoprolol	0	Animal	Pharmaceutical	Beta-blocker
Wivenhoe	Hydrobia 2	Bisoprolol	0	Animal	Pharmaceutical	Beta-blocker
Wivenhoe	Hydrobia 3	Bisoprolol	0	Animal	Pharmaceutical	Beta-blocker
Wivenhoe	Hydrobia 4	Bisoprolol	0	Animal	Pharmaceutical	Beta-blocker
Wivenhoe	Nereis 1	Bisoprolol	0	Animal	Pharmaceutical	Beta-blocker
Wivenhoe	Nereis 2	Bisoprolol	0	Animal	Pharmaceutical	Beta-blocker
Wivenhoe	Nereis 3	Bisoprolol	0	Animal	Pharmaceutical	Beta-blocker
Wivenhoe	Nereis 4	Bisoprolol	0	Animal	Pharmaceutical	Beta-blocker
Wivenhoe	Crangon 1	Bisoprolol	0	Animal	Pharmaceutical	Beta-blocker
Wivenhoe	Crangon 2	Bisoprolol	0	Animal	Pharmaceutical	Beta-blocker
Wivenhoe	Crangon 3	Bisoprolol	0	Animal	Pharmaceutical	Beta-blocker
Wivenhoe	Crangon 4	Bisoprolol	0	Animal	Pharmaceutical	Beta-blocker
Alresford	Hydrobia 1	Bisoprolol	0	Animal	Pharmaceutical	Beta-blocker
Alresford	Hydrobia 2	Bisoprolol	0	Animal	Pharmaceutical	Beta-blocker
Alresford	Hydrobia 3	Bisoprolol	0	Animal	Pharmaceutical	Beta-blocker
Alresford	Hydrobia 4	Bisoprolol	0	Animal	Pharmaceutical	Beta-blocker
Alresford	Nereis 1	Bisoprolol	0	Animal	Pharmaceutical	Beta-blocker
Alresford	Nereis 2	Bisoprolol	0	Animal	Pharmaceutical	Beta-blocker
Alresford	Nereis 3	Bisoprolol	0	Animal	Pharmaceutical	Beta-blocker
Alresford	Nereis 4	Bisoprolol	0	Animal	Pharmaceutical	Beta-blocker
Alresford	Crangon 1	Bisoprolol	0	Animal	Pharmaceutical	Beta-blocker
Alresford	Crangon 2	Bisoprolol	0	Animal	Pharmaceutical	Beta-blocker
Alresford	Crangon 3	Bisoprolol	0	Animal	Pharmaceutical	Beta-blocker
Hythe	Hydrobia 1	Carbamazepine	3.4	Animal	Pharmaceutical	Anticonvulsant
Hythe	Hydrobia 2	Carbamazepine	2.2	Animal	Pharmaceutical	Anticonvulsant
Hythe	Hydrobia 3	Carbamazepine	8.3	Animal	Pharmaceutical	Anticonvulsant
Hythe	Hydrobia 4	Carbamazepine	8.7	Animal	Pharmaceutical	Anticonvulsant
Hythe	Nereis 1	Carbamazepine	20.4	Animal	Pharmaceutical	Anticonvulsant
Hythe	Nereis 2	Carbamazepine	10	Animal	Pharmaceutical	Anticonvulsant
Hythe	Nereis 3	Carbamazepine	NA	Animal	Pharmaceutical	Anticonvulsant
Hythe	Nereis 4	Carbamazepine	8.2	Animal	Pharmaceutical	Anticonvulsant
Hythe	Gammarus 1	Carbamazepine	NA	Animal	Pharmaceutical	Anticonvulsant
Hythe	Gammarus 2	Carbamazepine	7.1	Animal	Pharmaceutical	Anticonvulsant
Hythe	Gammarus 3	Carbamazepine	2.6	Animal	Pharmaceutical	Anticonvulsant
Hythe	Gammarus 4	Carbamazepine	2.4	Animal	Pharmaceutical	Anticonvulsant
Wivenhoe	Hydrobia 1	Carbamazepine	5.6	Animal	Pharmaceutical	Anticonvulsant
Wivenhoe	Hydrobia 2	Carbamazepine	1.8	Animal	Pharmaceutical	Anticonvulsant
Wivenhoe	Hydrobia 3	Carbamazepine	4.3	Animal	Pharmaceutical	Anticonvulsant
Wivenhoe	Hydrobia 4	Carbamazepine	3.2	Animal	Pharmaceutical	Anticonvulsant
Wivenhoe	Nereis 1	Carbamazepine	NA	Animal	Pharmaceutical	Anticonvulsant
Wivenhoe	Nereis 2	Carbamazepine	1.2	Animal	Pharmaceutical	Anticonvulsant
Wivenhoe	Nereis 3	Carbamazepine	NA	Animal	Pharmaceutical	Anticonvulsant
Wivenhoe	Nereis 4	Carbamazepine	NA	Animal	Pharmaceutical	Anticonvulsant
Wivenhoe	Crangon 1	Carbamazepine	1.5	Animal	Pharmaceutical	Anticonvulsant
Wivenhoe	Crangon 2	Carbamazepine	1.8	Animal	Pharmaceutical	Anticonvulsant
Wivenhoe	Crangon 3	Carbamazepine	2	Animal	Pharmaceutical	Anticonvulsant
Wivenhoe	Crangon 4	Carbamazepine	3.6	Animal	Pharmaceutical	Anticonvulsant
Alresford	Hydrobia 1	Carbamazepine	1.6	Animal	Pharmaceutical	Anticonvulsant
Alresford	Hydrobia 2	Carbamazepine	5.7	Animal	Pharmaceutical	Anticonvulsant
Alresford	Hydrobia 3	Carbamazepine	5.6	Animal	Pharmaceutical	Anticonvulsant
Alresford	Hydrobia 4	Carbamazepine	NA	Animal	Pharmaceutical	Anticonvulsant
Alresford	Nereis 1	Carbamazepine	NA	Animal	Pharmaceutical	Anticonvulsant
Alresford	Nereis 2	Carbamazepine	NA	Animal	Pharmaceutical	Anticonvulsant
Alresford	Nereis 3	Carbamazepine	NA	Animal	Pharmaceutical	Anticonvulsant
Alresford	Nereis 4	Carbamazepine	3.1	Animal	Pharmaceutical	Anticonvulsant
Alresford	Crangon 1	Carbamazepine	1.1	Animal	Pharmaceutical	Anticonvulsant
Alresford	Crangon 2	Carbamazepine	2	Animal	Pharmaceutical	Anticonvulsant
Alresford	Crangon 3	Carbamazepine	5.7	Animal	Pharmaceutical	Anticonvulsant
Hythe	Hydrobia 1	Carbamazepine.epoxide	0.5	Animal	Pharmaceutical	Metabolite
Hythe	Hydrobia 2	Carbamazepine.epoxide	0.3	Animal	Pharmaceutical	Metabolite
Hythe	Hydrobia 3	Carbamazepine.epoxide	0.8	Animal	Pharmaceutical	Metabolite
Hythe	Hydrobia 4	Carbamazepine.epoxide	0.5	Animal	Pharmaceutical	Metabolite
Hythe	Nereis 1	Carbamazepine.epoxide	0	Animal	Pharmaceutical	Metabolite
Hythe	Nereis 2	Carbamazepine.epoxide	0	Animal	Pharmaceutical	Metabolite
Hythe	Nereis 3	Carbamazepine.epoxide	0	Animal	Pharmaceutical	Metabolite
Hythe	Nereis 4	Carbamazepine.epoxide	0	Animal	Pharmaceutical	Metabolite
Hythe	Gammarus 1	Carbamazepine.epoxide	0.5	Animal	Pharmaceutical	Metabolite
Hythe	Gammarus 2	Carbamazepine.epoxide	0.7	Animal	Pharmaceutical	Metabolite
Hythe	Gammarus 3	Carbamazepine.epoxide	0.6	Animal	Pharmaceutical	Metabolite
Hythe	Gammarus 4	Carbamazepine.epoxide	0.2	Animal	Pharmaceutical	Metabolite
Wivenhoe	Hydrobia 1	Carbamazepine.epoxide	0	Animal	Pharmaceutical	Metabolite
Wivenhoe	Hydrobia 2	Carbamazepine.epoxide	0	Animal	Pharmaceutical	Metabolite
Wivenhoe	Hydrobia 3	Carbamazepine.epoxide	0	Animal	Pharmaceutical	Metabolite
Wivenhoe	Hydrobia 4	Carbamazepine.epoxide	0	Animal	Pharmaceutical	Metabolite
Wivenhoe	Nereis 1	Carbamazepine.epoxide	0	Animal	Pharmaceutical	Metabolite
Wivenhoe	Nereis 2	Carbamazepine.epoxide	0	Animal	Pharmaceutical	Metabolite
Wivenhoe	Nereis 3	Carbamazepine.epoxide	0	Animal	Pharmaceutical	Metabolite
Wivenhoe	Nereis 4	Carbamazepine.epoxide	0	Animal	Pharmaceutical	Metabolite
Wivenhoe	Crangon 1	Carbamazepine.epoxide	0.5	Animal	Pharmaceutical	Metabolite
Wivenhoe	Crangon 2	Carbamazepine.epoxide	0.4	Animal	Pharmaceutical	Metabolite
Wivenhoe	Crangon 3	Carbamazepine.epoxide	0.9	Animal	Pharmaceutical	Metabolite
Wivenhoe	Crangon 4	Carbamazepine.epoxide	0.7	Animal	Pharmaceutical	Metabolite
Alresford	Hydrobia 1	Carbamazepine.epoxide	0	Animal	Pharmaceutical	Metabolite
Alresford	Hydrobia 2	Carbamazepine.epoxide	0	Animal	Pharmaceutical	Metabolite
Alresford	Hydrobia 3	Carbamazepine.epoxide	0	Animal	Pharmaceutical	Metabolite
Alresford	Hydrobia 4	Carbamazepine.epoxide	0	Animal	Pharmaceutical	Metabolite
Alresford	Nereis 1	Carbamazepine.epoxide	0	Animal	Pharmaceutical	Metabolite
Alresford	Nereis 2	Carbamazepine.epoxide	0	Animal	Pharmaceutical	Metabolite
Alresford	Nereis 3	Carbamazepine.epoxide	0	Animal	Pharmaceutical	Metabolite
Alresford	Nereis 4	Carbamazepine.epoxide	0	Animal	Pharmaceutical	Metabolite
Alresford	Crangon 1	Carbamazepine.epoxide	0	Animal	Pharmaceutical	Metabolite
Alresford	Crangon 2	Carbamazepine.epoxide	0	Animal	Pharmaceutical	Metabolite
Alresford	Crangon 3	Carbamazepine.epoxide	0	Animal	Pharmaceutical	Metabolite
Hythe	Hydrobia 1	Citalopram	90.8	Animal	Pharmaceutical	SSRI
Hythe	Hydrobia 2	Citalopram	2.7	Animal	Pharmaceutical	SSRI
Hythe	Hydrobia 3	Citalopram	38.4	Animal	Pharmaceutical	SSRI
Hythe	Hydrobia 4	Citalopram	51.2	Animal	Pharmaceutical	SSRI
Hythe	Nereis 1	Citalopram	5.7	Animal	Pharmaceutical	SSRI
Hythe	Nereis 2	Citalopram	NA	Animal	Pharmaceutical	SSRI
Hythe	Nereis 3	Citalopram	13.5	Animal	Pharmaceutical	SSRI
Hythe	Nereis 4	Citalopram	27.6	Animal	Pharmaceutical	SSRI
Hythe	Gammarus 1	Citalopram	0	Animal	Pharmaceutical	SSRI
Hythe	Gammarus 2	Citalopram	0	Animal	Pharmaceutical	SSRI
Hythe	Gammarus 3	Citalopram	0	Animal	Pharmaceutical	SSRI
Hythe	Gammarus 4	Citalopram	0	Animal	Pharmaceutical	SSRI
Wivenhoe	Hydrobia 1	Citalopram	5	Animal	Pharmaceutical	SSRI
Wivenhoe	Hydrobia 2	Citalopram	9.6	Animal	Pharmaceutical	SSRI
Wivenhoe	Hydrobia 3	Citalopram	13.7	Animal	Pharmaceutical	SSRI
Wivenhoe	Hydrobia 4	Citalopram	7.5	Animal	Pharmaceutical	SSRI
Wivenhoe	Nereis 1	Citalopram	6.4	Animal	Pharmaceutical	SSRI
Wivenhoe	Nereis 2	Citalopram	11.5	Animal	Pharmaceutical	SSRI
Wivenhoe	Nereis 3	Citalopram	3.6	Animal	Pharmaceutical	SSRI
Wivenhoe	Nereis 4	Citalopram	NA	Animal	Pharmaceutical	SSRI
Wivenhoe	Crangon 1	Citalopram	16	Animal	Pharmaceutical	SSRI
Wivenhoe	Crangon 2	Citalopram	16.3	Animal	Pharmaceutical	SSRI
Wivenhoe	Crangon 3	Citalopram	6.2	Animal	Pharmaceutical	SSRI
Wivenhoe	Crangon 4	Citalopram	4.8	Animal	Pharmaceutical	SSRI
Alresford	Hydrobia 1	Citalopram	4.5	Animal	Pharmaceutical	SSRI
Alresford	Hydrobia 2	Citalopram	8.5	Animal	Pharmaceutical	SSRI
Alresford	Hydrobia 3	Citalopram	7.9	Animal	Pharmaceutical	SSRI
Alresford	Hydrobia 4	Citalopram	3.3	Animal	Pharmaceutical	SSRI
Alresford	Nereis 1	Citalopram	NA	Animal	Pharmaceutical	SSRI
Alresford	Nereis 2	Citalopram	1.8	Animal	Pharmaceutical	SSRI
Alresford	Nereis 3	Citalopram	2.1	Animal	Pharmaceutical	SSRI
Alresford	Nereis 4	Citalopram	4.7	Animal	Pharmaceutical	SSRI
Alresford	Crangon 1	Citalopram	4.4	Animal	Pharmaceutical	SSRI
Alresford	Crangon 2	Citalopram	3.1	Animal	Pharmaceutical	SSRI
Alresford	Crangon 3	Citalopram	6.6	Animal	Pharmaceutical	SSRI
Hythe	Hydrobia 1	Cocaine	2.1	Animal	Recreational	Stimulant	Local Anaesthetic
Hythe	Hydrobia 2	Cocaine	0.5	Animal	Recreational	Stimulant	Local Anaesthetic
Hythe	Hydrobia 3	Cocaine	0.4	Animal	Recreational	Stimulant	Local Anaesthetic
Hythe	Hydrobia 4	Cocaine	0.9	Animal	Recreational	Stimulant	Local Anaesthetic
Hythe	Nereis 1	Cocaine	4.5	Animal	Recreational	Stimulant	Local Anaesthetic
Hythe	Nereis 2	Cocaine	2.4	Animal	Recreational	Stimulant	Local Anaesthetic
Hythe	Nereis 3	Cocaine	4.4	Animal	Recreational	Stimulant	Local Anaesthetic
Hythe	Nereis 4	Cocaine	3.4	Animal	Recreational	Stimulant	Local Anaesthetic
Hythe	Gammarus 1	Cocaine	1.2	Animal	Recreational	Stimulant	Local Anaesthetic
Hythe	Gammarus 2	Cocaine	0.9	Animal	Recreational	Stimulant	Local Anaesthetic
Hythe	Gammarus 3	Cocaine	0.8	Animal	Recreational	Stimulant	Local Anaesthetic
Hythe	Gammarus 4	Cocaine	0.4	Animal	Recreational	Stimulant	Local Anaesthetic
Wivenhoe	Hydrobia 1	Cocaine	0.3	Animal	Recreational	Stimulant	Local Anaesthetic
Wivenhoe	Hydrobia 2	Cocaine	1.1	Animal	Recreational	Stimulant	Local Anaesthetic
Wivenhoe	Hydrobia 3	Cocaine	0.8	Animal	Recreational	Stimulant	Local Anaesthetic
Wivenhoe	Hydrobia 4	Cocaine	4.8	Animal	Recreational	Stimulant	Local Anaesthetic
Wivenhoe	Nereis 1	Cocaine	4.4	Animal	Recreational	Stimulant	Local Anaesthetic
Wivenhoe	Nereis 2	Cocaine	5.3	Animal	Recreational	Stimulant	Local Anaesthetic
Wivenhoe	Nereis 3	Cocaine	4.7	Animal	Recreational	Stimulant	Local Anaesthetic
Wivenhoe	Nereis 4	Cocaine	4.6	Animal	Recreational	Stimulant	Local Anaesthetic
Wivenhoe	Crangon 1	Cocaine	1.3	Animal	Recreational	Stimulant	Local Anaesthetic
Wivenhoe	Crangon 2	Cocaine	1.4	Animal	Recreational	Stimulant	Local Anaesthetic
Wivenhoe	Crangon 3	Cocaine	1.2	Animal	Recreational	Stimulant	Local Anaesthetic
Wivenhoe	Crangon 4	Cocaine	1.2	Animal	Recreational	Stimulant	Local Anaesthetic
Alresford	Hydrobia 1	Cocaine	3.1	Animal	Recreational	Stimulant	Local Anaesthetic
Alresford	Hydrobia 2	Cocaine	0.5	Animal	Recreational	Stimulant	Local Anaesthetic
Alresford	Hydrobia 3	Cocaine	0.4	Animal	Recreational	Stimulant	Local Anaesthetic
Alresford	Hydrobia 4	Cocaine	3.8	Animal	Recreational	Stimulant	Local Anaesthetic
Alresford	Nereis 1	Cocaine	4.8	Animal	Recreational	Stimulant	Local Anaesthetic
Alresford	Nereis 2	Cocaine	3.3	Animal	Recreational	Stimulant	Local Anaesthetic
Alresford	Nereis 3	Cocaine	14.3	Animal	Recreational	Stimulant	Local Anaesthetic
Alresford	Nereis 4	Cocaine	1	Animal	Recreational	Stimulant	Local Anaesthetic
Alresford	Crangon 1	Cocaine	0.7	Animal	Recreational	Stimulant	Local Anaesthetic
Alresford	Crangon 2	Cocaine	2	Animal	Recreational	Stimulant	Local Anaesthetic
Alresford	Crangon 3	Cocaine	1.1	Animal	Recreational	Stimulant	Local Anaesthetic
Hythe	Hydrobia 1	Clozapine	7	Animal	Pharmaceutical	Antipsychotic
Hythe	Hydrobia 2	Clozapine	0.2	Animal	Pharmaceutical	Antipsychotic
Hythe	Hydrobia 3	Clozapine	3.2	Animal	Pharmaceutical	Antipsychotic
Hythe	Hydrobia 4	Clozapine	3.4	Animal	Pharmaceutical	Antipsychotic
Hythe	Nereis 1	Clozapine	6.9	Animal	Pharmaceutical	Antipsychotic
Hythe	Nereis 2	Clozapine	5.4	Animal	Pharmaceutical	Antipsychotic
Hythe	Nereis 3	Clozapine	2.7	Animal	Pharmaceutical	Antipsychotic
Hythe	Nereis 4	Clozapine	2.5	Animal	Pharmaceutical	Antipsychotic
Hythe	Gammarus 1	Clozapine	4.1	Animal	Pharmaceutical	Antipsychotic
Hythe	Gammarus 2	Clozapine	3.2	Animal	Pharmaceutical	Antipsychotic
Hythe	Gammarus 3	Clozapine	7.6	Animal	Pharmaceutical	Antipsychotic
Hythe	Gammarus 4	Clozapine	3.3	Animal	Pharmaceutical	Antipsychotic
Wivenhoe	Hydrobia 1	Clozapine	0	Animal	Pharmaceutical	Antipsychotic
Wivenhoe	Hydrobia 2	Clozapine	0	Animal	Pharmaceutical	Antipsychotic
Wivenhoe	Hydrobia 3	Clozapine	0	Animal	Pharmaceutical	Antipsychotic
Wivenhoe	Hydrobia 4	Clozapine	0	Animal	Pharmaceutical	Antipsychotic
Wivenhoe	Nereis 1	Clozapine	NA	Animal	Pharmaceutical	Antipsychotic
Wivenhoe	Nereis 2	Clozapine	3.4	Animal	Pharmaceutical	Antipsychotic
Wivenhoe	Nereis 3	Clozapine	2.3	Animal	Pharmaceutical	Antipsychotic
Wivenhoe	Nereis 4	Clozapine	0.8	Animal	Pharmaceutical	Antipsychotic
Wivenhoe	Crangon 1	Clozapine	3.1	Animal	Pharmaceutical	Antipsychotic
Wivenhoe	Crangon 2	Clozapine	0.7	Animal	Pharmaceutical	Antipsychotic
Wivenhoe	Crangon 3	Clozapine	NA	Animal	Pharmaceutical	Antipsychotic
Wivenhoe	Crangon 4	Clozapine	0.6	Animal	Pharmaceutical	Antipsychotic
Alresford	Hydrobia 1	Clozapine	0	Animal	Pharmaceutical	Antipsychotic
Alresford	Hydrobia 2	Clozapine	0	Animal	Pharmaceutical	Antipsychotic
Alresford	Hydrobia 3	Clozapine	0	Animal	Pharmaceutical	Antipsychotic
Alresford	Hydrobia 4	Clozapine	0	Animal	Pharmaceutical	Antipsychotic
Alresford	Nereis 1	Clozapine	0	Animal	Pharmaceutical	Antipsychotic
Alresford	Nereis 2	Clozapine	0	Animal	Pharmaceutical	Antipsychotic
Alresford	Nereis 3	Clozapine	0	Animal	Pharmaceutical	Antipsychotic
Alresford	Nereis 4	Clozapine	0	Animal	Pharmaceutical	Antipsychotic
Alresford	Crangon 1	Clozapine	0	Animal	Pharmaceutical	Antipsychotic
Alresford	Crangon 2	Clozapine	0	Animal	Pharmaceutical	Antipsychotic
Alresford	Crangon 3	Clozapine	0	Animal	Pharmaceutical	Antipsychotic
Hythe	Hydrobia 1	Diazepam	0	Animal	Pharmaceutical	Benzodiazepine	Recreational
Hythe	Hydrobia 2	Diazepam	0.6	Animal	Pharmaceutical	Benzodiazepine	Recreational
Hythe	Hydrobia 3	Diazepam	0	Animal	Pharmaceutical	Benzodiazepine	Recreational
Hythe	Hydrobia 4	Diazepam	0	Animal	Pharmaceutical	Benzodiazepine	Recreational
Hythe	Nereis 1	Diazepam	0	Animal	Pharmaceutical	Benzodiazepine	Recreational
Hythe	Nereis 2	Diazepam	0	Animal	Pharmaceutical	Benzodiazepine	Recreational
Hythe	Nereis 3	Diazepam	0	Animal	Pharmaceutical	Benzodiazepine	Recreational
Hythe	Nereis 4	Diazepam	0	Animal	Pharmaceutical	Benzodiazepine	Recreational
Hythe	Gammarus 1	Diazepam	0.9	Animal	Pharmaceutical	Benzodiazepine	Recreational
Hythe	Gammarus 2	Diazepam	0	Animal	Pharmaceutical	Benzodiazepine	Recreational
Hythe	Gammarus 3	Diazepam	0	Animal	Pharmaceutical	Benzodiazepine	Recreational
Hythe	Gammarus 4	Diazepam	0	Animal	Pharmaceutical	Benzodiazepine	Recreational
Wivenhoe	Hydrobia 1	Diazepam	0	Animal	Pharmaceutical	Benzodiazepine	Recreational
Wivenhoe	Hydrobia 2	Diazepam	0	Animal	Pharmaceutical	Benzodiazepine	Recreational
Wivenhoe	Hydrobia 3	Diazepam	0	Animal	Pharmaceutical	Benzodiazepine	Recreational
Wivenhoe	Hydrobia 4	Diazepam	0	Animal	Pharmaceutical	Benzodiazepine	Recreational
Wivenhoe	Nereis 1	Diazepam	0	Animal	Pharmaceutical	Benzodiazepine	Recreational
Wivenhoe	Nereis 2	Diazepam	0	Animal	Pharmaceutical	Benzodiazepine	Recreational
Wivenhoe	Nereis 3	Diazepam	0	Animal	Pharmaceutical	Benzodiazepine	Recreational
Wivenhoe	Nereis 4	Diazepam	0	Animal	Pharmaceutical	Benzodiazepine	Recreational
Wivenhoe	Crangon 1	Diazepam	0	Animal	Pharmaceutical	Benzodiazepine	Recreational
Wivenhoe	Crangon 2	Diazepam	0	Animal	Pharmaceutical	Benzodiazepine	Recreational
Wivenhoe	Crangon 3	Diazepam	0	Animal	Pharmaceutical	Benzodiazepine	Recreational
Wivenhoe	Crangon 4	Diazepam	0	Animal	Pharmaceutical	Benzodiazepine	Recreational
Alresford	Hydrobia 1	Diazepam	4.5	Animal	Pharmaceutical	Benzodiazepine	Recreational
Alresford	Hydrobia 2	Diazepam	0	Animal	Pharmaceutical	Benzodiazepine	Recreational
Alresford	Hydrobia 3	Diazepam	0.6	Animal	Pharmaceutical	Benzodiazepine	Recreational
Alresford	Hydrobia 4	Diazepam	0	Animal	Pharmaceutical	Benzodiazepine	Recreational
Alresford	Nereis 1	Diazepam	6.6	Animal	Pharmaceutical	Benzodiazepine	Recreational
Alresford	Nereis 2	Diazepam	0	Animal	Pharmaceutical	Benzodiazepine	Recreational
Alresford	Nereis 3	Diazepam	0	Animal	Pharmaceutical	Benzodiazepine	Recreational
Alresford	Nereis 4	Diazepam	0	Animal	Pharmaceutical	Benzodiazepine	Recreational
Alresford	Crangon 1	Diazepam	0	Animal	Pharmaceutical	Benzodiazepine	Recreational
Alresford	Crangon 2	Diazepam	0	Animal	Pharmaceutical	Benzodiazepine	Recreational
Alresford	Crangon 3	Diazepam	0	Animal	Pharmaceutical	Benzodiazepine	Recreational
Hythe	Hydrobia 1	Diphenhydramine	22.2	Animal	Pharmaceutical	Antihistamine
Hythe	Hydrobia 2	Diphenhydramine	NA	Animal	Pharmaceutical	Antihistamine
Hythe	Hydrobia 3	Diphenhydramine	10.1	Animal	Pharmaceutical	Antihistamine
Hythe	Hydrobia 4	Diphenhydramine	12.9	Animal	Pharmaceutical	Antihistamine
Hythe	Nereis 1	Diphenhydramine	NA	Animal	Pharmaceutical	Antihistamine
Hythe	Nereis 2	Diphenhydramine	0	Animal	Pharmaceutical	Antihistamine
Hythe	Nereis 3	Diphenhydramine	2.8	Animal	Pharmaceutical	Antihistamine
Hythe	Nereis 4	Diphenhydramine	6.1	Animal	Pharmaceutical	Antihistamine
Hythe	Gammarus 1	Diphenhydramine	NA	Animal	Pharmaceutical	Antihistamine
Hythe	Gammarus 2	Diphenhydramine	7.1	Animal	Pharmaceutical	Antihistamine
Hythe	Gammarus 3	Diphenhydramine	1.5	Animal	Pharmaceutical	Antihistamine
Hythe	Gammarus 4	Diphenhydramine	9.8	Animal	Pharmaceutical	Antihistamine
Wivenhoe	Hydrobia 1	Diphenhydramine	0.2	Animal	Pharmaceutical	Antihistamine
Wivenhoe	Hydrobia 2	Diphenhydramine	0.7	Animal	Pharmaceutical	Antihistamine
Wivenhoe	Hydrobia 3	Diphenhydramine	4.4	Animal	Pharmaceutical	Antihistamine
Wivenhoe	Hydrobia 4	Diphenhydramine	NA	Animal	Pharmaceutical	Antihistamine
Wivenhoe	Nereis 1	Diphenhydramine	5.1	Animal	Pharmaceutical	Antihistamine
Wivenhoe	Nereis 2	Diphenhydramine	NA	Animal	Pharmaceutical	Antihistamine
Wivenhoe	Nereis 3	Diphenhydramine	NA	Animal	Pharmaceutical	Antihistamine
Wivenhoe	Nereis 4	Diphenhydramine	0	Animal	Pharmaceutical	Antihistamine
Wivenhoe	Crangon 1	Diphenhydramine	5.7	Animal	Pharmaceutical	Antihistamine
Wivenhoe	Crangon 2	Diphenhydramine	5.4	Animal	Pharmaceutical	Antihistamine
Wivenhoe	Crangon 3	Diphenhydramine	NA	Animal	Pharmaceutical	Antihistamine
Wivenhoe	Crangon 4	Diphenhydramine	NA	Animal	Pharmaceutical	Antihistamine
Alresford	Hydrobia 1	Diphenhydramine	NA	Animal	Pharmaceutical	Antihistamine
Alresford	Hydrobia 2	Diphenhydramine	NA	Animal	Pharmaceutical	Antihistamine
Alresford	Hydrobia 3	Diphenhydramine	NA	Animal	Pharmaceutical	Antihistamine
Alresford	Hydrobia 4	Diphenhydramine	NA	Animal	Pharmaceutical	Antihistamine
Alresford	Nereis 1	Diphenhydramine	NA	Animal	Pharmaceutical	Antihistamine
Alresford	Nereis 2	Diphenhydramine	0.1	Animal	Pharmaceutical	Antihistamine
Alresford	Nereis 3	Diphenhydramine	NA	Animal	Pharmaceutical	Antihistamine
Alresford	Nereis 4	Diphenhydramine	0	Animal	Pharmaceutical	Antihistamine
Alresford	Crangon 1	Diphenhydramine	0	Animal	Pharmaceutical	Antihistamine
Alresford	Crangon 2	Diphenhydramine	0	Animal	Pharmaceutical	Antihistamine
Alresford	Crangon 3	Diphenhydramine	NA	Animal	Pharmaceutical	Antihistamine
Hythe	Hydrobia 1	Diuron	0.8	Animal	Pesticide	Herbicide (phenylurea)
Hythe	Hydrobia 2	Diuron	NA	Animal	Pesticide	Herbicide (phenylurea)
Hythe	Hydrobia 3	Diuron	0.2	Animal	Pesticide	Herbicide (phenylurea)
Hythe	Hydrobia 4	Diuron	NA	Animal	Pesticide	Herbicide (phenylurea)
Hythe	Nereis 1	Diuron	2.6	Animal	Pesticide	Herbicide (phenylurea)
Hythe	Nereis 2	Diuron	1.3	Animal	Pesticide	Herbicide (phenylurea)
Hythe	Nereis 3	Diuron	9	Animal	Pesticide	Herbicide (phenylurea)
Hythe	Nereis 4	Diuron	1.8	Animal	Pesticide	Herbicide (phenylurea)
Hythe	Gammarus 1	Diuron	NA	Animal	Pesticide	Herbicide (phenylurea)
Hythe	Gammarus 2	Diuron	NA	Animal	Pesticide	Herbicide (phenylurea)
Hythe	Gammarus 3	Diuron	NA	Animal	Pesticide	Herbicide (phenylurea)
Hythe	Gammarus 4	Diuron	NA	Animal	Pesticide	Herbicide (phenylurea)
Wivenhoe	Hydrobia 1	Diuron	NA	Animal	Pesticide	Herbicide (phenylurea)
Wivenhoe	Hydrobia 2	Diuron	0.1	Animal	Pesticide	Herbicide (phenylurea)
Wivenhoe	Hydrobia 3	Diuron	NA	Animal	Pesticide	Herbicide (phenylurea)
Wivenhoe	Hydrobia 4	Diuron	1	Animal	Pesticide	Herbicide (phenylurea)
Wivenhoe	Nereis 1	Diuron	1.7	Animal	Pesticide	Herbicide (phenylurea)
Wivenhoe	Nereis 2	Diuron	4	Animal	Pesticide	Herbicide (phenylurea)
Wivenhoe	Nereis 3	Diuron	1.5	Animal	Pesticide	Herbicide (phenylurea)
Wivenhoe	Nereis 4	Diuron	3.1	Animal	Pesticide	Herbicide (phenylurea)
Wivenhoe	Crangon 1	Diuron	NA	Animal	Pesticide	Herbicide (phenylurea)
Wivenhoe	Crangon 2	Diuron	0.1	Animal	Pesticide	Herbicide (phenylurea)
Wivenhoe	Crangon 3	Diuron	NA	Animal	Pesticide	Herbicide (phenylurea)
Wivenhoe	Crangon 4	Diuron	NA	Animal	Pesticide	Herbicide (phenylurea)
Alresford	Hydrobia 1	Diuron	3.1	Animal	Pesticide	Herbicide (phenylurea)
Alresford	Hydrobia 2	Diuron	2.3	Animal	Pesticide	Herbicide (phenylurea)
Alresford	Hydrobia 3	Diuron	4.6	Animal	Pesticide	Herbicide (phenylurea)
Alresford	Hydrobia 4	Diuron	1.8	Animal	Pesticide	Herbicide (phenylurea)
Alresford	Nereis 1	Diuron	2.3	Animal	Pesticide	Herbicide (phenylurea)
Alresford	Nereis 2	Diuron	2.4	Animal	Pesticide	Herbicide (phenylurea)
Alresford	Nereis 3	Diuron	2.8	Animal	Pesticide	Herbicide (phenylurea)
Alresford	Nereis 4	Diuron	NA	Animal	Pesticide	Herbicide (phenylurea)
Alresford	Crangon 1	Diuron	NA	Animal	Pesticide	Herbicide (phenylurea)
Alresford	Crangon 2	Diuron	1.2	Animal	Pesticide	Herbicide (phenylurea)
Alresford	Crangon 3	Diuron	NA	Animal	Pesticide	Herbicide (phenylurea)
Hythe	Hydrobia 1	Haloperidol	3.3	Animal	Pharmaceutical	Antipsychotic
Hythe	Hydrobia 2	Haloperidol	0.2	Animal	Pharmaceutical	Antipsychotic
Hythe	Hydrobia 3	Haloperidol	1.3	Animal	Pharmaceutical	Antipsychotic
Hythe	Hydrobia 4	Haloperidol	0.9	Animal	Pharmaceutical	Antipsychotic
Hythe	Nereis 1	Haloperidol	65.6	Animal	Pharmaceutical	Antipsychotic
Hythe	Nereis 2	Haloperidol	32.6	Animal	Pharmaceutical	Antipsychotic
Hythe	Nereis 3	Haloperidol	14.4	Animal	Pharmaceutical	Antipsychotic
Hythe	Nereis 4	Haloperidol	29.8	Animal	Pharmaceutical	Antipsychotic
Hythe	Gammarus 1	Haloperidol	NA	Animal	Pharmaceutical	Antipsychotic
Hythe	Gammarus 2	Haloperidol	0.2	Animal	Pharmaceutical	Antipsychotic
Hythe	Gammarus 3	Haloperidol	1.3	Animal	Pharmaceutical	Antipsychotic
Hythe	Gammarus 4	Haloperidol	0.5	Animal	Pharmaceutical	Antipsychotic
Wivenhoe	Hydrobia 1	Haloperidol	0.2	Animal	Pharmaceutical	Antipsychotic
Wivenhoe	Hydrobia 2	Haloperidol	1.1	Animal	Pharmaceutical	Antipsychotic
Wivenhoe	Hydrobia 3	Haloperidol	1.6	Animal	Pharmaceutical	Antipsychotic
Wivenhoe	Hydrobia 4	Haloperidol	10.7	Animal	Pharmaceutical	Antipsychotic
Wivenhoe	Nereis 1	Haloperidol	4	Animal	Pharmaceutical	Antipsychotic
Wivenhoe	Nereis 2	Haloperidol	47.9	Animal	Pharmaceutical	Antipsychotic
Wivenhoe	Nereis 3	Haloperidol	27.2	Animal	Pharmaceutical	Antipsychotic
Wivenhoe	Nereis 4	Haloperidol	14	Animal	Pharmaceutical	Antipsychotic
Wivenhoe	Crangon 1	Haloperidol	5.9	Animal	Pharmaceutical	Antipsychotic
Wivenhoe	Crangon 2	Haloperidol	0.5	Animal	Pharmaceutical	Antipsychotic
Wivenhoe	Crangon 3	Haloperidol	NA	Animal	Pharmaceutical	Antipsychotic
Wivenhoe	Crangon 4	Haloperidol	NA	Animal	Pharmaceutical	Antipsychotic
Alresford	Hydrobia 1	Haloperidol	0.6	Animal	Pharmaceutical	Antipsychotic
Alresford	Hydrobia 2	Haloperidol	0.4	Animal	Pharmaceutical	Antipsychotic
Alresford	Hydrobia 3	Haloperidol	1	Animal	Pharmaceutical	Antipsychotic
Alresford	Hydrobia 4	Haloperidol	10.4	Animal	Pharmaceutical	Antipsychotic
Alresford	Nereis 1	Haloperidol	4.1	Animal	Pharmaceutical	Antipsychotic
Alresford	Nereis 2	Haloperidol	3.3	Animal	Pharmaceutical	Antipsychotic
Alresford	Nereis 3	Haloperidol	5.4	Animal	Pharmaceutical	Antipsychotic
Alresford	Nereis 4	Haloperidol	0	Animal	Pharmaceutical	Antipsychotic
Alresford	Crangon 1	Haloperidol	1.6	Animal	Pharmaceutical	Antipsychotic
Alresford	Crangon 2	Haloperidol	NA	Animal	Pharmaceutical	Antipsychotic
Alresford	Crangon 3	Haloperidol	NA	Animal	Pharmaceutical	Antipsychotic
Hythe	Hydrobia 1	Imidacloprid	0	Animal	Pesticide	Insecticide (Neonicotinoid)
Hythe	Hydrobia 2	Imidacloprid	0	Animal	Pesticide	Insecticide (Neonicotinoid)
Hythe	Hydrobia 3	Imidacloprid	0	Animal	Pesticide	Insecticide (Neonicotinoid)
Hythe	Hydrobia 4	Imidacloprid	0	Animal	Pesticide	Insecticide (Neonicotinoid)
Hythe	Nereis 1	Imidacloprid	12.8	Animal	Pesticide	Insecticide (Neonicotinoid)
Hythe	Nereis 2	Imidacloprid	23.3	Animal	Pesticide	Insecticide (Neonicotinoid)
Hythe	Nereis 3	Imidacloprid	26.3	Animal	Pesticide	Insecticide (Neonicotinoid)
Hythe	Nereis 4	Imidacloprid	32.9	Animal	Pesticide	Insecticide (Neonicotinoid)
Hythe	Gammarus 1	Imidacloprid	10.5	Animal	Pesticide	Insecticide (Neonicotinoid)
Hythe	Gammarus 2	Imidacloprid	6.1	Animal	Pesticide	Insecticide (Neonicotinoid)
Hythe	Gammarus 3	Imidacloprid	4.7	Animal	Pesticide	Insecticide (Neonicotinoid)
Hythe	Gammarus 4	Imidacloprid	10.6	Animal	Pesticide	Insecticide (Neonicotinoid)
Wivenhoe	Hydrobia 1	Imidacloprid	0	Animal	Pesticide	Insecticide (Neonicotinoid)
Wivenhoe	Hydrobia 2	Imidacloprid	0	Animal	Pesticide	Insecticide (Neonicotinoid)
Wivenhoe	Hydrobia 3	Imidacloprid	0	Animal	Pesticide	Insecticide (Neonicotinoid)
Wivenhoe	Hydrobia 4	Imidacloprid	0	Animal	Pesticide	Insecticide (Neonicotinoid)
Wivenhoe	Nereis 1	Imidacloprid	1	Animal	Pesticide	Insecticide (Neonicotinoid)
Wivenhoe	Nereis 2	Imidacloprid	NA	Animal	Pesticide	Insecticide (Neonicotinoid)
Wivenhoe	Nereis 3	Imidacloprid	NA	Animal	Pesticide	Insecticide (Neonicotinoid)
Wivenhoe	Nereis 4	Imidacloprid	NA	Animal	Pesticide	Insecticide (Neonicotinoid)
Wivenhoe	Crangon 1	Imidacloprid	0	Animal	Pesticide	Insecticide (Neonicotinoid)
Wivenhoe	Crangon 2	Imidacloprid	0	Animal	Pesticide	Insecticide (Neonicotinoid)
Wivenhoe	Crangon 3	Imidacloprid	0	Animal	Pesticide	Insecticide (Neonicotinoid)
Wivenhoe	Crangon 4	Imidacloprid	0	Animal	Pesticide	Insecticide (Neonicotinoid)
Alresford	Hydrobia 1	Imidacloprid	23.7	Animal	Pesticide	Insecticide (Neonicotinoid)
Alresford	Hydrobia 2	Imidacloprid	0	Animal	Pesticide	Insecticide (Neonicotinoid)
Alresford	Hydrobia 3	Imidacloprid	0	Animal	Pesticide	Insecticide (Neonicotinoid)
Alresford	Hydrobia 4	Imidacloprid	NA	Animal	Pesticide	Insecticide (Neonicotinoid)
Alresford	Nereis 1	Imidacloprid	NA	Animal	Pesticide	Insecticide (Neonicotinoid)
Alresford	Nereis 2	Imidacloprid	NA	Animal	Pesticide	Insecticide (Neonicotinoid)
Alresford	Nereis 3	Imidacloprid	NA	Animal	Pesticide	Insecticide (Neonicotinoid)
Alresford	Nereis 4	Imidacloprid	0	Animal	Pesticide	Insecticide (Neonicotinoid)
Alresford	Crangon 1	Imidacloprid	0	Animal	Pesticide	Insecticide (Neonicotinoid)
Alresford	Crangon 2	Imidacloprid	0	Animal	Pesticide	Insecticide (Neonicotinoid)
Alresford	Crangon 3	Imidacloprid	0	Animal	Pesticide	Insecticide (Neonicotinoid)
Hythe	Hydrobia 1	Ketamine	0	Animal	Recreational	Anaesthesic	Veterinary medicine
Hythe	Hydrobia 2	Ketamine	0	Animal	Recreational	Anaesthesic	Veterinary medicine
Hythe	Hydrobia 3	Ketamine	0	Animal	Recreational	Anaesthesic	Veterinary medicine
Hythe	Hydrobia 4	Ketamine	0	Animal	Recreational	Anaesthesic	Veterinary medicine
Hythe	Nereis 1	Ketamine	0	Animal	Recreational	Anaesthesic	Veterinary medicine
Hythe	Nereis 2	Ketamine	0	Animal	Recreational	Anaesthesic	Veterinary medicine
Hythe	Nereis 3	Ketamine	0	Animal	Recreational	Anaesthesic	Veterinary medicine
Hythe	Nereis 4	Ketamine	0	Animal	Recreational	Anaesthesic	Veterinary medicine
Hythe	Gammarus 1	Ketamine	1.1	Animal	Recreational	Anaesthesic	Veterinary medicine
Hythe	Gammarus 2	Ketamine	0.6	Animal	Recreational	Anaesthesic	Veterinary medicine
Hythe	Gammarus 3	Ketamine	0.6	Animal	Recreational	Anaesthesic	Veterinary medicine
Hythe	Gammarus 4	Ketamine	1	Animal	Recreational	Anaesthesic	Veterinary medicine
Wivenhoe	Hydrobia 1	Ketamine	0	Animal	Recreational	Anaesthesic	Veterinary medicine
Wivenhoe	Hydrobia 2	Ketamine	0	Animal	Recreational	Anaesthesic	Veterinary medicine
Wivenhoe	Hydrobia 3	Ketamine	0	Animal	Recreational	Anaesthesic	Veterinary medicine
Wivenhoe	Hydrobia 4	Ketamine	0	Animal	Recreational	Anaesthesic	Veterinary medicine
Wivenhoe	Nereis 1	Ketamine	0	Animal	Recreational	Anaesthesic	Veterinary medicine
Wivenhoe	Nereis 2	Ketamine	0	Animal	Recreational	Anaesthesic	Veterinary medicine
Wivenhoe	Nereis 3	Ketamine	0	Animal	Recreational	Anaesthesic	Veterinary medicine
Wivenhoe	Nereis 4	Ketamine	0	Animal	Recreational	Anaesthesic	Veterinary medicine
Wivenhoe	Crangon 1	Ketamine	0	Animal	Recreational	Anaesthesic	Veterinary medicine
Wivenhoe	Crangon 2	Ketamine	0	Animal	Recreational	Anaesthesic	Veterinary medicine
Wivenhoe	Crangon 3	Ketamine	0	Animal	Recreational	Anaesthesic	Veterinary medicine
Wivenhoe	Crangon 4	Ketamine	0	Animal	Recreational	Anaesthesic	Veterinary medicine
Alresford	Hydrobia 1	Ketamine	0	Animal	Recreational	Anaesthesic	Veterinary medicine
Alresford	Hydrobia 2	Ketamine	0	Animal	Recreational	Anaesthesic	Veterinary medicine
Alresford	Hydrobia 3	Ketamine	0	Animal	Recreational	Anaesthesic	Veterinary medicine
Alresford	Hydrobia 4	Ketamine	0	Animal	Recreational	Anaesthesic	Veterinary medicine
Alresford	Nereis 1	Ketamine	0	Animal	Recreational	Anaesthesic	Veterinary medicine
Alresford	Nereis 2	Ketamine	0	Animal	Recreational	Anaesthesic	Veterinary medicine
Alresford	Nereis 3	Ketamine	0	Animal	Recreational	Anaesthesic	Veterinary medicine
Alresford	Nereis 4	Ketamine	0	Animal	Recreational	Anaesthesic	Veterinary medicine
Alresford	Crangon 1	Ketamine	0	Animal	Recreational	Anaesthesic	Veterinary medicine
Alresford	Crangon 2	Ketamine	0	Animal	Recreational	Anaesthesic	Veterinary medicine
Alresford	Crangon 3	Ketamine	0	Animal	Recreational	Anaesthesic	Veterinary medicine
Hythe	Hydrobia 1	Lidocaine	3.4	Animal	Pharmaceutical	Local Anaesthetic
Hythe	Hydrobia 2	Lidocaine	4.7	Animal	Pharmaceutical	Local Anaesthetic
Hythe	Hydrobia 3	Lidocaine	6.4	Animal	Pharmaceutical	Local Anaesthetic
Hythe	Hydrobia 4	Lidocaine	4.2	Animal	Pharmaceutical	Local Anaesthetic
Hythe	Nereis 1	Lidocaine	NA	Animal	Pharmaceutical	Local Anaesthetic
Hythe	Nereis 2	Lidocaine	NA	Animal	Pharmaceutical	Local Anaesthetic
Hythe	Nereis 3	Lidocaine	NA	Animal	Pharmaceutical	Local Anaesthetic
Hythe	Nereis 4	Lidocaine	0	Animal	Pharmaceutical	Local Anaesthetic
Hythe	Gammarus 1	Lidocaine	1.2	Animal	Pharmaceutical	Local Anaesthetic
Hythe	Gammarus 2	Lidocaine	1	Animal	Pharmaceutical	Local Anaesthetic
Hythe	Gammarus 3	Lidocaine	0.8	Animal	Pharmaceutical	Local Anaesthetic
Hythe	Gammarus 4	Lidocaine	1.3	Animal	Pharmaceutical	Local Anaesthetic
Wivenhoe	Hydrobia 1	Lidocaine	0.4	Animal	Pharmaceutical	Local Anaesthetic
Wivenhoe	Hydrobia 2	Lidocaine	1.7	Animal	Pharmaceutical	Local Anaesthetic
Wivenhoe	Hydrobia 3	Lidocaine	1.2	Animal	Pharmaceutical	Local Anaesthetic
Wivenhoe	Hydrobia 4	Lidocaine	NA	Animal	Pharmaceutical	Local Anaesthetic
Wivenhoe	Nereis 1	Lidocaine	NA	Animal	Pharmaceutical	Local Anaesthetic
Wivenhoe	Nereis 2	Lidocaine	NA	Animal	Pharmaceutical	Local Anaesthetic
Wivenhoe	Nereis 3	Lidocaine	NA	Animal	Pharmaceutical	Local Anaesthetic
Wivenhoe	Nereis 4	Lidocaine	NA	Animal	Pharmaceutical	Local Anaesthetic
Wivenhoe	Crangon 1	Lidocaine	NA	Animal	Pharmaceutical	Local Anaesthetic
Wivenhoe	Crangon 2	Lidocaine	0	Animal	Pharmaceutical	Local Anaesthetic
Wivenhoe	Crangon 3	Lidocaine	0	Animal	Pharmaceutical	Local Anaesthetic
Wivenhoe	Crangon 4	Lidocaine	0	Animal	Pharmaceutical	Local Anaesthetic
Alresford	Hydrobia 1	Lidocaine	NA	Animal	Pharmaceutical	Local Anaesthetic
Alresford	Hydrobia 2	Lidocaine	NA	Animal	Pharmaceutical	Local Anaesthetic
Alresford	Hydrobia 3	Lidocaine	NA	Animal	Pharmaceutical	Local Anaesthetic
Alresford	Hydrobia 4	Lidocaine	NA	Animal	Pharmaceutical	Local Anaesthetic
Alresford	Nereis 1	Lidocaine	NA	Animal	Pharmaceutical	Local Anaesthetic
Alresford	Nereis 2	Lidocaine	NA	Animal	Pharmaceutical	Local Anaesthetic
Alresford	Nereis 3	Lidocaine	NA	Animal	Pharmaceutical	Local Anaesthetic
Alresford	Nereis 4	Lidocaine	0	Animal	Pharmaceutical	Local Anaesthetic
Alresford	Crangon 1	Lidocaine	0	Animal	Pharmaceutical	Local Anaesthetic
Alresford	Crangon 2	Lidocaine	0	Animal	Pharmaceutical	Local Anaesthetic
Alresford	Crangon 3	Lidocaine	NA	Animal	Pharmaceutical	Local Anaesthetic
Hythe	Hydrobia 1	Memantine	0	Animal	Pharmaceutical	Antipsychotic
Hythe	Hydrobia 2	Memantine	NA	Animal	Pharmaceutical	Antipsychotic
Hythe	Hydrobia 3	Memantine	NA	Animal	Pharmaceutical	Antipsychotic
Hythe	Hydrobia 4	Memantine	NA	Animal	Pharmaceutical	Antipsychotic
Hythe	Nereis 1	Memantine	NA	Animal	Pharmaceutical	Antipsychotic
Hythe	Nereis 2	Memantine	0	Animal	Pharmaceutical	Antipsychotic
Hythe	Nereis 3	Memantine	0	Animal	Pharmaceutical	Antipsychotic
Hythe	Nereis 4	Memantine	0	Animal	Pharmaceutical	Antipsychotic
Hythe	Gammarus 1	Memantine	NA	Animal	Pharmaceutical	Antipsychotic
Hythe	Gammarus 2	Memantine	NA	Animal	Pharmaceutical	Antipsychotic
Hythe	Gammarus 3	Memantine	NA	Animal	Pharmaceutical	Antipsychotic
Hythe	Gammarus 4	Memantine	NA	Animal	Pharmaceutical	Antipsychotic
Wivenhoe	Hydrobia 1	Memantine	0	Animal	Pharmaceutical	Antipsychotic
Wivenhoe	Hydrobia 2	Memantine	0	Animal	Pharmaceutical	Antipsychotic
Wivenhoe	Hydrobia 3	Memantine	0	Animal	Pharmaceutical	Antipsychotic
Wivenhoe	Hydrobia 4	Memantine	0	Animal	Pharmaceutical	Antipsychotic
Wivenhoe	Nereis 1	Memantine	0	Animal	Pharmaceutical	Antipsychotic
Wivenhoe	Nereis 2	Memantine	0	Animal	Pharmaceutical	Antipsychotic
Wivenhoe	Nereis 3	Memantine	0	Animal	Pharmaceutical	Antipsychotic
Wivenhoe	Nereis 4	Memantine	0	Animal	Pharmaceutical	Antipsychotic
Wivenhoe	Crangon 1	Memantine	0	Animal	Pharmaceutical	Antipsychotic
Wivenhoe	Crangon 2	Memantine	0	Animal	Pharmaceutical	Antipsychotic
Wivenhoe	Crangon 3	Memantine	0	Animal	Pharmaceutical	Antipsychotic
Wivenhoe	Crangon 4	Memantine	0	Animal	Pharmaceutical	Antipsychotic
Alresford	Hydrobia 1	Memantine	0	Animal	Pharmaceutical	Antipsychotic
Alresford	Hydrobia 2	Memantine	0	Animal	Pharmaceutical	Antipsychotic
Alresford	Hydrobia 3	Memantine	0	Animal	Pharmaceutical	Antipsychotic
Alresford	Hydrobia 4	Memantine	0	Animal	Pharmaceutical	Antipsychotic
Alresford	Nereis 1	Memantine	0	Animal	Pharmaceutical	Antipsychotic
Alresford	Nereis 2	Memantine	0	Animal	Pharmaceutical	Antipsychotic
Alresford	Nereis 3	Memantine	0	Animal	Pharmaceutical	Antipsychotic
Alresford	Nereis 4	Memantine	0	Animal	Pharmaceutical	Antipsychotic
Alresford	Crangon 1	Memantine	0	Animal	Pharmaceutical	Antipsychotic
Alresford	Crangon 2	Memantine	0	Animal	Pharmaceutical	Antipsychotic
Alresford	Crangon 3	Memantine	0	Animal	Pharmaceutical	Antipsychotic
Hythe	Hydrobia 1	Metoprolol	0	Animal	Pharmaceutical	Beta-blocker
Hythe	Hydrobia 2	Metoprolol	0	Animal	Pharmaceutical	Beta-blocker
Hythe	Hydrobia 3	Metoprolol	0	Animal	Pharmaceutical	Beta-blocker
Hythe	Hydrobia 4	Metoprolol	0	Animal	Pharmaceutical	Beta-blocker
Hythe	Nereis 1	Metoprolol	0	Animal	Pharmaceutical	Beta-blocker
Hythe	Nereis 2	Metoprolol	0	Animal	Pharmaceutical	Beta-blocker
Hythe	Nereis 3	Metoprolol	0	Animal	Pharmaceutical	Beta-blocker
Hythe	Nereis 4	Metoprolol	0	Animal	Pharmaceutical	Beta-blocker
Hythe	Gammarus 1	Metoprolol	0	Animal	Pharmaceutical	Beta-blocker
Hythe	Gammarus 2	Metoprolol	0	Animal	Pharmaceutical	Beta-blocker
Hythe	Gammarus 3	Metoprolol	0	Animal	Pharmaceutical	Beta-blocker
Hythe	Gammarus 4	Metoprolol	0	Animal	Pharmaceutical	Beta-blocker
Wivenhoe	Hydrobia 1	Metoprolol	0	Animal	Pharmaceutical	Beta-blocker
Wivenhoe	Hydrobia 2	Metoprolol	0	Animal	Pharmaceutical	Beta-blocker
Wivenhoe	Hydrobia 3	Metoprolol	0	Animal	Pharmaceutical	Beta-blocker
Wivenhoe	Hydrobia 4	Metoprolol	0	Animal	Pharmaceutical	Beta-blocker
Wivenhoe	Nereis 1	Metoprolol	0	Animal	Pharmaceutical	Beta-blocker
Wivenhoe	Nereis 2	Metoprolol	0	Animal	Pharmaceutical	Beta-blocker
Wivenhoe	Nereis 3	Metoprolol	0	Animal	Pharmaceutical	Beta-blocker
Wivenhoe	Nereis 4	Metoprolol	0	Animal	Pharmaceutical	Beta-blocker
Wivenhoe	Crangon 1	Metoprolol	0	Animal	Pharmaceutical	Beta-blocker
Wivenhoe	Crangon 2	Metoprolol	0	Animal	Pharmaceutical	Beta-blocker
Wivenhoe	Crangon 3	Metoprolol	0	Animal	Pharmaceutical	Beta-blocker
Wivenhoe	Crangon 4	Metoprolol	0	Animal	Pharmaceutical	Beta-blocker
Alresford	Hydrobia 1	Metoprolol	0	Animal	Pharmaceutical	Beta-blocker
Alresford	Hydrobia 2	Metoprolol	0	Animal	Pharmaceutical	Beta-blocker
Alresford	Hydrobia 3	Metoprolol	0	Animal	Pharmaceutical	Beta-blocker
Alresford	Hydrobia 4	Metoprolol	0	Animal	Pharmaceutical	Beta-blocker
Alresford	Nereis 1	Metoprolol	0	Animal	Pharmaceutical	Beta-blocker
Alresford	Nereis 2	Metoprolol	3.5	Animal	Pharmaceutical	Beta-blocker
Alresford	Nereis 3	Metoprolol	0	Animal	Pharmaceutical	Beta-blocker
Alresford	Nereis 4	Metoprolol	0	Animal	Pharmaceutical	Beta-blocker
Alresford	Crangon 1	Metoprolol	0	Animal	Pharmaceutical	Beta-blocker
Alresford	Crangon 2	Metoprolol	0	Animal	Pharmaceutical	Beta-blocker
Alresford	Crangon 3	Metoprolol	0	Animal	Pharmaceutical	Beta-blocker
Hythe	Hydrobia 1	Nordiazepam	0	Animal	Pharmaceutical	Benzodiazepine	Recreational
Hythe	Hydrobia 2	Nordiazepam	0	Animal	Pharmaceutical	Benzodiazepine	Recreational
Hythe	Hydrobia 3	Nordiazepam	0	Animal	Pharmaceutical	Benzodiazepine	Recreational
Hythe	Hydrobia 4	Nordiazepam	0	Animal	Pharmaceutical	Benzodiazepine	Recreational
Hythe	Nereis 1	Nordiazepam	0	Animal	Pharmaceutical	Benzodiazepine	Recreational
Hythe	Nereis 2	Nordiazepam	0	Animal	Pharmaceutical	Benzodiazepine	Recreational
Hythe	Nereis 3	Nordiazepam	0	Animal	Pharmaceutical	Benzodiazepine	Recreational
Hythe	Nereis 4	Nordiazepam	0	Animal	Pharmaceutical	Benzodiazepine	Recreational
Hythe	Gammarus 1	Nordiazepam	NA	Animal	Pharmaceutical	Benzodiazepine	Recreational
Hythe	Gammarus 2	Nordiazepam	NA	Animal	Pharmaceutical	Benzodiazepine	Recreational
Hythe	Gammarus 3	Nordiazepam	NA	Animal	Pharmaceutical	Benzodiazepine	Recreational
Hythe	Gammarus 4	Nordiazepam	0	Animal	Pharmaceutical	Benzodiazepine	Recreational
Wivenhoe	Hydrobia 1	Nordiazepam	0	Animal	Pharmaceutical	Benzodiazepine	Recreational
Wivenhoe	Hydrobia 2	Nordiazepam	0	Animal	Pharmaceutical	Benzodiazepine	Recreational
Wivenhoe	Hydrobia 3	Nordiazepam	0	Animal	Pharmaceutical	Benzodiazepine	Recreational
Wivenhoe	Hydrobia 4	Nordiazepam	0	Animal	Pharmaceutical	Benzodiazepine	Recreational
Wivenhoe	Nereis 1	Nordiazepam	0	Animal	Pharmaceutical	Benzodiazepine	Recreational
Wivenhoe	Nereis 2	Nordiazepam	NA	Animal	Pharmaceutical	Benzodiazepine	Recreational
Wivenhoe	Nereis 3	Nordiazepam	0	Animal	Pharmaceutical	Benzodiazepine	Recreational
Wivenhoe	Nereis 4	Nordiazepam	0	Animal	Pharmaceutical	Benzodiazepine	Recreational
Wivenhoe	Crangon 1	Nordiazepam	0	Animal	Pharmaceutical	Benzodiazepine	Recreational
Wivenhoe	Crangon 2	Nordiazepam	0	Animal	Pharmaceutical	Benzodiazepine	Recreational
Wivenhoe	Crangon 3	Nordiazepam	0	Animal	Pharmaceutical	Benzodiazepine	Recreational
Wivenhoe	Crangon 4	Nordiazepam	0	Animal	Pharmaceutical	Benzodiazepine	Recreational
Alresford	Hydrobia 1	Nordiazepam	0	Animal	Pharmaceutical	Benzodiazepine	Recreational
Alresford	Hydrobia 2	Nordiazepam	0	Animal	Pharmaceutical	Benzodiazepine	Recreational
Alresford	Hydrobia 3	Nordiazepam	0	Animal	Pharmaceutical	Benzodiazepine	Recreational
Alresford	Hydrobia 4	Nordiazepam	0	Animal	Pharmaceutical	Benzodiazepine	Recreational
Alresford	Nereis 1	Nordiazepam	0	Animal	Pharmaceutical	Benzodiazepine	Recreational
Alresford	Nereis 2	Nordiazepam	0	Animal	Pharmaceutical	Benzodiazepine	Recreational
Alresford	Nereis 3	Nordiazepam	0	Animal	Pharmaceutical	Benzodiazepine	Recreational
Alresford	Nereis 4	Nordiazepam	0	Animal	Pharmaceutical	Benzodiazepine	Recreational
Alresford	Crangon 1	Nordiazepam	0	Animal	Pharmaceutical	Benzodiazepine	Recreational
Alresford	Crangon 2	Nordiazepam	0	Animal	Pharmaceutical	Benzodiazepine	Recreational
Alresford	Crangon 3	Nordiazepam	0	Animal	Pharmaceutical	Benzodiazepine	Recreational
Hythe	Hydrobia 1	Orphenadrine	NA	Animal	Pharmaceutical	Antichloinergic
Hythe	Hydrobia 2	Orphenadrine	NA	Animal	Pharmaceutical	Antichloinergic
Hythe	Hydrobia 3	Orphenadrine	NA	Animal	Pharmaceutical	Antichloinergic
Hythe	Hydrobia 4	Orphenadrine	0	Animal	Pharmaceutical	Antichloinergic
Hythe	Nereis 1	Orphenadrine	NA	Animal	Pharmaceutical	Antichloinergic
Hythe	Nereis 2	Orphenadrine	NA	Animal	Pharmaceutical	Antichloinergic
Hythe	Nereis 3	Orphenadrine	NA	Animal	Pharmaceutical	Antichloinergic
Hythe	Nereis 4	Orphenadrine	NA	Animal	Pharmaceutical	Antichloinergic
Hythe	Gammarus 1	Orphenadrine	0	Animal	Pharmaceutical	Antichloinergic
Hythe	Gammarus 2	Orphenadrine	0	Animal	Pharmaceutical	Antichloinergic
Hythe	Gammarus 3	Orphenadrine	NA	Animal	Pharmaceutical	Antichloinergic
Hythe	Gammarus 4	Orphenadrine	0	Animal	Pharmaceutical	Antichloinergic
Wivenhoe	Hydrobia 1	Orphenadrine	0	Animal	Pharmaceutical	Antichloinergic
Wivenhoe	Hydrobia 2	Orphenadrine	0	Animal	Pharmaceutical	Antichloinergic
Wivenhoe	Hydrobia 3	Orphenadrine	0	Animal	Pharmaceutical	Antichloinergic
Wivenhoe	Hydrobia 4	Orphenadrine	NA	Animal	Pharmaceutical	Antichloinergic
Wivenhoe	Nereis 1	Orphenadrine	0	Animal	Pharmaceutical	Antichloinergic
Wivenhoe	Nereis 2	Orphenadrine	0	Animal	Pharmaceutical	Antichloinergic
Wivenhoe	Nereis 3	Orphenadrine	0	Animal	Pharmaceutical	Antichloinergic
Wivenhoe	Nereis 4	Orphenadrine	0	Animal	Pharmaceutical	Antichloinergic
Wivenhoe	Crangon 1	Orphenadrine	0	Animal	Pharmaceutical	Antichloinergic
Wivenhoe	Crangon 2	Orphenadrine	0	Animal	Pharmaceutical	Antichloinergic
Wivenhoe	Crangon 3	Orphenadrine	0	Animal	Pharmaceutical	Antichloinergic
Wivenhoe	Crangon 4	Orphenadrine	0	Animal	Pharmaceutical	Antichloinergic
Alresford	Hydrobia 1	Orphenadrine	0	Animal	Pharmaceutical	Antichloinergic
Alresford	Hydrobia 2	Orphenadrine	0	Animal	Pharmaceutical	Antichloinergic
Alresford	Hydrobia 3	Orphenadrine	NA	Animal	Pharmaceutical	Antichloinergic
Alresford	Hydrobia 4	Orphenadrine	0	Animal	Pharmaceutical	Antichloinergic
Alresford	Nereis 1	Orphenadrine	0	Animal	Pharmaceutical	Antichloinergic
Alresford	Nereis 2	Orphenadrine	0	Animal	Pharmaceutical	Antichloinergic
Alresford	Nereis 3	Orphenadrine	0	Animal	Pharmaceutical	Antichloinergic
Alresford	Nereis 4	Orphenadrine	0	Animal	Pharmaceutical	Antichloinergic
Alresford	Crangon 1	Orphenadrine	0	Animal	Pharmaceutical	Antichloinergic
Alresford	Crangon 2	Orphenadrine	0	Animal	Pharmaceutical	Antichloinergic
Alresford	Crangon 3	Orphenadrine	0	Animal	Pharmaceutical	Antichloinergic
Hythe	Hydrobia 1	Propamocarb	4.6	Animal	Pesticide	Fungicide
Hythe	Hydrobia 2	Propamocarb	0	Animal	Pesticide	Fungicide
Hythe	Hydrobia 3	Propamocarb	2.7	Animal	Pesticide	Fungicide
Hythe	Hydrobia 4	Propamocarb	0	Animal	Pesticide	Fungicide
Hythe	Nereis 1	Propamocarb	0	Animal	Pesticide	Fungicide
Hythe	Nereis 2	Propamocarb	0	Animal	Pesticide	Fungicide
Hythe	Nereis 3	Propamocarb	0	Animal	Pesticide	Fungicide
Hythe	Nereis 4	Propamocarb	0	Animal	Pesticide	Fungicide
Hythe	Gammarus 1	Propamocarb	0	Animal	Pesticide	Fungicide
Hythe	Gammarus 2	Propamocarb	0	Animal	Pesticide	Fungicide
Hythe	Gammarus 3	Propamocarb	0	Animal	Pesticide	Fungicide
Hythe	Gammarus 4	Propamocarb	0	Animal	Pesticide	Fungicide
Wivenhoe	Hydrobia 1	Propamocarb	0	Animal	Pesticide	Fungicide
Wivenhoe	Hydrobia 2	Propamocarb	0	Animal	Pesticide	Fungicide
Wivenhoe	Hydrobia 3	Propamocarb	0	Animal	Pesticide	Fungicide
Wivenhoe	Hydrobia 4	Propamocarb	0	Animal	Pesticide	Fungicide
Wivenhoe	Nereis 1	Propamocarb	0	Animal	Pesticide	Fungicide
Wivenhoe	Nereis 2	Propamocarb	0	Animal	Pesticide	Fungicide
Wivenhoe	Nereis 3	Propamocarb	0	Animal	Pesticide	Fungicide
Wivenhoe	Nereis 4	Propamocarb	0	Animal	Pesticide	Fungicide
Wivenhoe	Crangon 1	Propamocarb	0	Animal	Pesticide	Fungicide
Wivenhoe	Crangon 2	Propamocarb	0	Animal	Pesticide	Fungicide
Wivenhoe	Crangon 3	Propamocarb	0	Animal	Pesticide	Fungicide
Wivenhoe	Crangon 4	Propamocarb	0	Animal	Pesticide	Fungicide
Alresford	Hydrobia 1	Propamocarb	4.5	Animal	Pesticide	Fungicide
Alresford	Hydrobia 2	Propamocarb	5.2	Animal	Pesticide	Fungicide
Alresford	Hydrobia 3	Propamocarb	4.1	Animal	Pesticide	Fungicide
Alresford	Hydrobia 4	Propamocarb	0	Animal	Pesticide	Fungicide
Alresford	Nereis 1	Propamocarb	0	Animal	Pesticide	Fungicide
Alresford	Nereis 2	Propamocarb	0	Animal	Pesticide	Fungicide
Alresford	Nereis 3	Propamocarb	4.7	Animal	Pesticide	Fungicide
Alresford	Nereis 4	Propamocarb	0	Animal	Pesticide	Fungicide
Alresford	Crangon 1	Propamocarb	0	Animal	Pesticide	Fungicide
Alresford	Crangon 2	Propamocarb	0	Animal	Pesticide	Fungicide
Alresford	Crangon 3	Propamocarb	0	Animal	Pesticide	Fungicide
Hythe	Hydrobia 1	Propanolol	11.6	Animal	Pharmaceutical	Beta-blocker
Hythe	Hydrobia 2	Propanolol	5.2	Animal	Pharmaceutical	Beta-blocker
Hythe	Hydrobia 3	Propanolol	7.7	Animal	Pharmaceutical	Beta-blocker
Hythe	Hydrobia 4	Propanolol	9.5	Animal	Pharmaceutical	Beta-blocker
Hythe	Nereis 1	Propanolol	10	Animal	Pharmaceutical	Beta-blocker
Hythe	Nereis 2	Propanolol	9.3	Animal	Pharmaceutical	Beta-blocker
Hythe	Nereis 3	Propanolol	5.6	Animal	Pharmaceutical	Beta-blocker
Hythe	Nereis 4	Propanolol	11.5	Animal	Pharmaceutical	Beta-blocker
Hythe	Gammarus 1	Propanolol	NA	Animal	Pharmaceutical	Beta-blocker
Hythe	Gammarus 2	Propanolol	NA	Animal	Pharmaceutical	Beta-blocker
Hythe	Gammarus 3	Propanolol	4.7	Animal	Pharmaceutical	Beta-blocker
Hythe	Gammarus 4	Propanolol	6.9	Animal	Pharmaceutical	Beta-blocker
Wivenhoe	Hydrobia 1	Propanolol	4.4	Animal	Pharmaceutical	Beta-blocker
Wivenhoe	Hydrobia 2	Propanolol	5.2	Animal	Pharmaceutical	Beta-blocker
Wivenhoe	Hydrobia 3	Propanolol	3.7	Animal	Pharmaceutical	Beta-blocker
Wivenhoe	Hydrobia 4	Propanolol	0	Animal	Pharmaceutical	Beta-blocker
Wivenhoe	Nereis 1	Propanolol	5.2	Animal	Pharmaceutical	Beta-blocker
Wivenhoe	Nereis 2	Propanolol	6.8	Animal	Pharmaceutical	Beta-blocker
Wivenhoe	Nereis 3	Propanolol	8	Animal	Pharmaceutical	Beta-blocker
Wivenhoe	Nereis 4	Propanolol	NA	Animal	Pharmaceutical	Beta-blocker
Wivenhoe	Crangon 1	Propanolol	7	Animal	Pharmaceutical	Beta-blocker
Wivenhoe	Crangon 2	Propanolol	0.7	Animal	Pharmaceutical	Beta-blocker
Wivenhoe	Crangon 3	Propanolol	1.1	Animal	Pharmaceutical	Beta-blocker
Wivenhoe	Crangon 4	Propanolol	0	Animal	Pharmaceutical	Beta-blocker
Alresford	Hydrobia 1	Propanolol	NA	Animal	Pharmaceutical	Beta-blocker
Alresford	Hydrobia 2	Propanolol	NA	Animal	Pharmaceutical	Beta-blocker
Alresford	Hydrobia 3	Propanolol	NA	Animal	Pharmaceutical	Beta-blocker
Alresford	Hydrobia 4	Propanolol	NA	Animal	Pharmaceutical	Beta-blocker
Alresford	Nereis 1	Propanolol	NA	Animal	Pharmaceutical	Beta-blocker
Alresford	Nereis 2	Propanolol	NA	Animal	Pharmaceutical	Beta-blocker
Alresford	Nereis 3	Propanolol	NA	Animal	Pharmaceutical	Beta-blocker
Alresford	Nereis 4	Propanolol	7.4	Animal	Pharmaceutical	Beta-blocker
Alresford	Crangon 1	Propanolol	2.7	Animal	Pharmaceutical	Beta-blocker
Alresford	Crangon 2	Propanolol	17.4	Animal	Pharmaceutical	Beta-blocker
Alresford	Crangon 3	Propanolol	1.5	Animal	Pharmaceutical	Beta-blocker
Hythe	Hydrobia 1	Risperidone	0	Animal	Pharmaceutical	Antipsychotic
Hythe	Hydrobia 2	Risperidone	0	Animal	Pharmaceutical	Antipsychotic
Hythe	Hydrobia 3	Risperidone	0	Animal	Pharmaceutical	Antipsychotic
Hythe	Hydrobia 4	Risperidone	0	Animal	Pharmaceutical	Antipsychotic
Hythe	Nereis 1	Risperidone	0	Animal	Pharmaceutical	Antipsychotic
Hythe	Nereis 2	Risperidone	0	Animal	Pharmaceutical	Antipsychotic
Hythe	Nereis 3	Risperidone	0	Animal	Pharmaceutical	Antipsychotic
Hythe	Nereis 4	Risperidone	0	Animal	Pharmaceutical	Antipsychotic
Hythe	Gammarus 1	Risperidone	0	Animal	Pharmaceutical	Antipsychotic
Hythe	Gammarus 2	Risperidone	0	Animal	Pharmaceutical	Antipsychotic
Hythe	Gammarus 3	Risperidone	0	Animal	Pharmaceutical	Antipsychotic
Hythe	Gammarus 4	Risperidone	0	Animal	Pharmaceutical	Antipsychotic
Wivenhoe	Hydrobia 1	Risperidone	0	Animal	Pharmaceutical	Antipsychotic
Wivenhoe	Hydrobia 2	Risperidone	0	Animal	Pharmaceutical	Antipsychotic
Wivenhoe	Hydrobia 3	Risperidone	0	Animal	Pharmaceutical	Antipsychotic
Wivenhoe	Hydrobia 4	Risperidone	0	Animal	Pharmaceutical	Antipsychotic
Wivenhoe	Nereis 1	Risperidone	0.4	Animal	Pharmaceutical	Antipsychotic
Wivenhoe	Nereis 2	Risperidone	0	Animal	Pharmaceutical	Antipsychotic
Wivenhoe	Nereis 3	Risperidone	0	Animal	Pharmaceutical	Antipsychotic
Wivenhoe	Nereis 4	Risperidone	0	Animal	Pharmaceutical	Antipsychotic
Wivenhoe	Crangon 1	Risperidone	0	Animal	Pharmaceutical	Antipsychotic
Wivenhoe	Crangon 2	Risperidone	0	Animal	Pharmaceutical	Antipsychotic
Wivenhoe	Crangon 3	Risperidone	0	Animal	Pharmaceutical	Antipsychotic
Wivenhoe	Crangon 4	Risperidone	0	Animal	Pharmaceutical	Antipsychotic
Alresford	Hydrobia 1	Risperidone	0	Animal	Pharmaceutical	Antipsychotic
Alresford	Hydrobia 2	Risperidone	0	Animal	Pharmaceutical	Antipsychotic
Alresford	Hydrobia 3	Risperidone	0	Animal	Pharmaceutical	Antipsychotic
Alresford	Hydrobia 4	Risperidone	0	Animal	Pharmaceutical	Antipsychotic
Alresford	Nereis 1	Risperidone	0	Animal	Pharmaceutical	Antipsychotic
Alresford	Nereis 2	Risperidone	0	Animal	Pharmaceutical	Antipsychotic
Alresford	Nereis 3	Risperidone	0	Animal	Pharmaceutical	Antipsychotic
Alresford	Nereis 4	Risperidone	0	Animal	Pharmaceutical	Antipsychotic
Alresford	Crangon 1	Risperidone	0	Animal	Pharmaceutical	Antipsychotic
Alresford	Crangon 2	Risperidone	0	Animal	Pharmaceutical	Antipsychotic
Alresford	Crangon 3	Risperidone	0	Animal	Pharmaceutical	Antipsychotic
Hythe	Hydrobia 1	Sertraline	27.5	Animal	Pharmaceutical	SSRI
Hythe	Hydrobia 2	Sertraline	9.3	Animal	Pharmaceutical	SSRI
Hythe	Hydrobia 3	Sertraline	27.2	Animal	Pharmaceutical	SSRI
Hythe	Hydrobia 4	Sertraline	24.5	Animal	Pharmaceutical	SSRI
Hythe	Nereis 1	Sertraline	7.1	Animal	Pharmaceutical	SSRI
Hythe	Nereis 2	Sertraline	2.8	Animal	Pharmaceutical	SSRI
Hythe	Nereis 3	Sertraline	69.2	Animal	Pharmaceutical	SSRI
Hythe	Nereis 4	Sertraline	4.9	Animal	Pharmaceutical	SSRI
Hythe	Gammarus 1	Sertraline	2.3	Animal	Pharmaceutical	SSRI
Hythe	Gammarus 2	Sertraline	2	Animal	Pharmaceutical	SSRI
Hythe	Gammarus 3	Sertraline	0.7	Animal	Pharmaceutical	SSRI
Hythe	Gammarus 4	Sertraline	3.5	Animal	Pharmaceutical	SSRI
Wivenhoe	Hydrobia 1	Sertraline	NA	Animal	Pharmaceutical	SSRI
Wivenhoe	Hydrobia 2	Sertraline	NA	Animal	Pharmaceutical	SSRI
Wivenhoe	Hydrobia 3	Sertraline	NA	Animal	Pharmaceutical	SSRI
Wivenhoe	Hydrobia 4	Sertraline	NA	Animal	Pharmaceutical	SSRI
Wivenhoe	Nereis 1	Sertraline	2.6	Animal	Pharmaceutical	SSRI
Wivenhoe	Nereis 2	Sertraline	3.6	Animal	Pharmaceutical	SSRI
Wivenhoe	Nereis 3	Sertraline	2.5	Animal	Pharmaceutical	SSRI
Wivenhoe	Nereis 4	Sertraline	3	Animal	Pharmaceutical	SSRI
Wivenhoe	Crangon 1	Sertraline	3.8	Animal	Pharmaceutical	SSRI
Wivenhoe	Crangon 2	Sertraline	1.3	Animal	Pharmaceutical	SSRI
Wivenhoe	Crangon 3	Sertraline	1.6	Animal	Pharmaceutical	SSRI
Wivenhoe	Crangon 4	Sertraline	2.5	Animal	Pharmaceutical	SSRI
Alresford	Hydrobia 1	Sertraline	NA	Animal	Pharmaceutical	SSRI
Alresford	Hydrobia 2	Sertraline	NA	Animal	Pharmaceutical	SSRI
Alresford	Hydrobia 3	Sertraline	NA	Animal	Pharmaceutical	SSRI
Alresford	Hydrobia 4	Sertraline	4.5	Animal	Pharmaceutical	SSRI
Alresford	Nereis 1	Sertraline	3.2	Animal	Pharmaceutical	SSRI
Alresford	Nereis 2	Sertraline	3.2	Animal	Pharmaceutical	SSRI
Alresford	Nereis 3	Sertraline	3.1	Animal	Pharmaceutical	SSRI
Alresford	Nereis 4	Sertraline	NA	Animal	Pharmaceutical	SSRI
Alresford	Crangon 1	Sertraline	0.4	Animal	Pharmaceutical	SSRI
Alresford	Crangon 2	Sertraline	4.6	Animal	Pharmaceutical	SSRI
Alresford	Crangon 3	Sertraline	1.9	Animal	Pharmaceutical	SSRI
Hythe	Hydrobia 1	Sulfapyridine	5.2	Animal	Pharmaceutical	Antibiotic (Sulfonamide)
Hythe	Hydrobia 2	Sulfapyridine	3	Animal	Pharmaceutical	Antibiotic (Sulfonamide)
Hythe	Hydrobia 3	Sulfapyridine	6.7	Animal	Pharmaceutical	Antibiotic (Sulfonamide)
Hythe	Hydrobia 4	Sulfapyridine	3.7	Animal	Pharmaceutical	Antibiotic (Sulfonamide)
Hythe	Nereis 1	Sulfapyridine	2.9	Animal	Pharmaceutical	Antibiotic (Sulfonamide)
Hythe	Nereis 2	Sulfapyridine	1.4	Animal	Pharmaceutical	Antibiotic (Sulfonamide)
Hythe	Nereis 3	Sulfapyridine	2.4	Animal	Pharmaceutical	Antibiotic (Sulfonamide)
Hythe	Nereis 4	Sulfapyridine	0.8	Animal	Pharmaceutical	Antibiotic (Sulfonamide)
Hythe	Gammarus 1	Sulfapyridine	0	Animal	Pharmaceutical	Antibiotic (Sulfonamide)
Hythe	Gammarus 2	Sulfapyridine	0	Animal	Pharmaceutical	Antibiotic (Sulfonamide)
Hythe	Gammarus 3	Sulfapyridine	0	Animal	Pharmaceutical	Antibiotic (Sulfonamide)
Hythe	Gammarus 4	Sulfapyridine	0	Animal	Pharmaceutical	Antibiotic (Sulfonamide)
Wivenhoe	Hydrobia 1	Sulfapyridine	0	Animal	Pharmaceutical	Antibiotic (Sulfonamide)
Wivenhoe	Hydrobia 2	Sulfapyridine	0	Animal	Pharmaceutical	Antibiotic (Sulfonamide)
Wivenhoe	Hydrobia 3	Sulfapyridine	0	Animal	Pharmaceutical	Antibiotic (Sulfonamide)
Wivenhoe	Hydrobia 4	Sulfapyridine	0	Animal	Pharmaceutical	Antibiotic (Sulfonamide)
Wivenhoe	Nereis 1	Sulfapyridine	0	Animal	Pharmaceutical	Antibiotic (Sulfonamide)
Wivenhoe	Nereis 2	Sulfapyridine	0	Animal	Pharmaceutical	Antibiotic (Sulfonamide)
Wivenhoe	Nereis 3	Sulfapyridine	0	Animal	Pharmaceutical	Antibiotic (Sulfonamide)
Wivenhoe	Nereis 4	Sulfapyridine	0	Animal	Pharmaceutical	Antibiotic (Sulfonamide)
Wivenhoe	Crangon 1	Sulfapyridine	0	Animal	Pharmaceutical	Antibiotic (Sulfonamide)
Wivenhoe	Crangon 2	Sulfapyridine	0	Animal	Pharmaceutical	Antibiotic (Sulfonamide)
Wivenhoe	Crangon 3	Sulfapyridine	0	Animal	Pharmaceutical	Antibiotic (Sulfonamide)
Wivenhoe	Crangon 4	Sulfapyridine	0	Animal	Pharmaceutical	Antibiotic (Sulfonamide)
Alresford	Hydrobia 1	Sulfapyridine	0	Animal	Pharmaceutical	Antibiotic (Sulfonamide)
Alresford	Hydrobia 2	Sulfapyridine	0	Animal	Pharmaceutical	Antibiotic (Sulfonamide)
Alresford	Hydrobia 3	Sulfapyridine	0	Animal	Pharmaceutical	Antibiotic (Sulfonamide)
Alresford	Hydrobia 4	Sulfapyridine	0	Animal	Pharmaceutical	Antibiotic (Sulfonamide)
Alresford	Nereis 1	Sulfapyridine	0	Animal	Pharmaceutical	Antibiotic (Sulfonamide)
Alresford	Nereis 2	Sulfapyridine	0	Animal	Pharmaceutical	Antibiotic (Sulfonamide)
Alresford	Nereis 3	Sulfapyridine	0	Animal	Pharmaceutical	Antibiotic (Sulfonamide)
Alresford	Nereis 4	Sulfapyridine	0	Animal	Pharmaceutical	Antibiotic (Sulfonamide)
Alresford	Crangon 1	Sulfapyridine	0	Animal	Pharmaceutical	Antibiotic (Sulfonamide)
Alresford	Crangon 2	Sulfapyridine	0	Animal	Pharmaceutical	Antibiotic (Sulfonamide)
Alresford	Crangon 3	Sulfapyridine	0	Animal	Pharmaceutical	Antibiotic (Sulfonamide)
Hythe	Hydrobia 1	Tamsulosin	0.4	Animal	Pharmaceutical	Alpha-blocker
Hythe	Hydrobia 2	Tamsulosin	0	Animal	Pharmaceutical	Alpha-blocker
Hythe	Hydrobia 3	Tamsulosin	0.2	Animal	Pharmaceutical	Alpha-blocker
Hythe	Hydrobia 4	Tamsulosin	0.3	Animal	Pharmaceutical	Alpha-blocker
Hythe	Nereis 1	Tamsulosin	NA	Animal	Pharmaceutical	Alpha-blocker
Hythe	Nereis 2	Tamsulosin	NA	Animal	Pharmaceutical	Alpha-blocker
Hythe	Nereis 3	Tamsulosin	NA	Animal	Pharmaceutical	Alpha-blocker
Hythe	Nereis 4	Tamsulosin	NA	Animal	Pharmaceutical	Alpha-blocker
Hythe	Gammarus 1	Tamsulosin	0.1	Animal	Pharmaceutical	Alpha-blocker
Hythe	Gammarus 2	Tamsulosin	0.1	Animal	Pharmaceutical	Alpha-blocker
Hythe	Gammarus 3	Tamsulosin	0.4	Animal	Pharmaceutical	Alpha-blocker
Hythe	Gammarus 4	Tamsulosin	0.3	Animal	Pharmaceutical	Alpha-blocker
Wivenhoe	Hydrobia 1	Tamsulosin	0.1	Animal	Pharmaceutical	Alpha-blocker
Wivenhoe	Hydrobia 2	Tamsulosin	0.2	Animal	Pharmaceutical	Alpha-blocker
Wivenhoe	Hydrobia 3	Tamsulosin	0.2	Animal	Pharmaceutical	Alpha-blocker
Wivenhoe	Hydrobia 4	Tamsulosin	0.1	Animal	Pharmaceutical	Alpha-blocker
Wivenhoe	Nereis 1	Tamsulosin	NA	Animal	Pharmaceutical	Alpha-blocker
Wivenhoe	Nereis 2	Tamsulosin	NA	Animal	Pharmaceutical	Alpha-blocker
Wivenhoe	Nereis 3	Tamsulosin	NA	Animal	Pharmaceutical	Alpha-blocker
Wivenhoe	Nereis 4	Tamsulosin	NA	Animal	Pharmaceutical	Alpha-blocker
Wivenhoe	Crangon 1	Tamsulosin	NA	Animal	Pharmaceutical	Alpha-blocker
Wivenhoe	Crangon 2	Tamsulosin	NA	Animal	Pharmaceutical	Alpha-blocker
Wivenhoe	Crangon 3	Tamsulosin	NA	Animal	Pharmaceutical	Alpha-blocker
Wivenhoe	Crangon 4	Tamsulosin	NA	Animal	Pharmaceutical	Alpha-blocker
Alresford	Hydrobia 1	Tamsulosin	0.2	Animal	Pharmaceutical	Alpha-blocker
Alresford	Hydrobia 2	Tamsulosin	0.3	Animal	Pharmaceutical	Alpha-blocker
Alresford	Hydrobia 3	Tamsulosin	0.2	Animal	Pharmaceutical	Alpha-blocker
Alresford	Hydrobia 4	Tamsulosin	NA	Animal	Pharmaceutical	Alpha-blocker
Alresford	Nereis 1	Tamsulosin	NA	Animal	Pharmaceutical	Alpha-blocker
Alresford	Nereis 2	Tamsulosin	NA	Animal	Pharmaceutical	Alpha-blocker
Alresford	Nereis 3	Tamsulosin	NA	Animal	Pharmaceutical	Alpha-blocker
Alresford	Nereis 4	Tamsulosin	NA	Animal	Pharmaceutical	Alpha-blocker
Alresford	Crangon 1	Tamsulosin	NA	Animal	Pharmaceutical	Alpha-blocker
Alresford	Crangon 2	Tamsulosin	NA	Animal	Pharmaceutical	Alpha-blocker
Alresford	Crangon 3	Tamsulosin	NA	Animal	Pharmaceutical	Alpha-blocker
Hythe	Hydrobia 1	Temazepam	0	Animal	Pharmaceutical	Benzodiazepine	Recreational
Hythe	Hydrobia 2	Temazepam	0	Animal	Pharmaceutical	Benzodiazepine	Recreational
Hythe	Hydrobia 3	Temazepam	0	Animal	Pharmaceutical	Benzodiazepine	Recreational
Hythe	Hydrobia 4	Temazepam	0	Animal	Pharmaceutical	Benzodiazepine	Recreational
Hythe	Nereis 1	Temazepam	0	Animal	Pharmaceutical	Benzodiazepine	Recreational
Hythe	Nereis 2	Temazepam	0	Animal	Pharmaceutical	Benzodiazepine	Recreational
Hythe	Nereis 3	Temazepam	0	Animal	Pharmaceutical	Benzodiazepine	Recreational
Hythe	Nereis 4	Temazepam	0	Animal	Pharmaceutical	Benzodiazepine	Recreational
Hythe	Gammarus 1	Temazepam	1.1	Animal	Pharmaceutical	Benzodiazepine	Recreational
Hythe	Gammarus 2	Temazepam	0.7	Animal	Pharmaceutical	Benzodiazepine	Recreational
Hythe	Gammarus 3	Temazepam	1.6	Animal	Pharmaceutical	Benzodiazepine	Recreational
Hythe	Gammarus 4	Temazepam	0.8	Animal	Pharmaceutical	Benzodiazepine	Recreational
Wivenhoe	Hydrobia 1	Temazepam	0	Animal	Pharmaceutical	Benzodiazepine	Recreational
Wivenhoe	Hydrobia 2	Temazepam	0	Animal	Pharmaceutical	Benzodiazepine	Recreational
Wivenhoe	Hydrobia 3	Temazepam	0	Animal	Pharmaceutical	Benzodiazepine	Recreational
Wivenhoe	Hydrobia 4	Temazepam	0	Animal	Pharmaceutical	Benzodiazepine	Recreational
Wivenhoe	Nereis 1	Temazepam	0	Animal	Pharmaceutical	Benzodiazepine	Recreational
Wivenhoe	Nereis 2	Temazepam	0	Animal	Pharmaceutical	Benzodiazepine	Recreational
Wivenhoe	Nereis 3	Temazepam	0	Animal	Pharmaceutical	Benzodiazepine	Recreational
Wivenhoe	Nereis 4	Temazepam	0	Animal	Pharmaceutical	Benzodiazepine	Recreational
Wivenhoe	Crangon 1	Temazepam	0	Animal	Pharmaceutical	Benzodiazepine	Recreational
Wivenhoe	Crangon 2	Temazepam	0	Animal	Pharmaceutical	Benzodiazepine	Recreational
Wivenhoe	Crangon 3	Temazepam	0	Animal	Pharmaceutical	Benzodiazepine	Recreational
Wivenhoe	Crangon 4	Temazepam	0	Animal	Pharmaceutical	Benzodiazepine	Recreational
Alresford	Hydrobia 1	Temazepam	4.3	Animal	Pharmaceutical	Benzodiazepine	Recreational
Alresford	Hydrobia 2	Temazepam	1.1	Animal	Pharmaceutical	Benzodiazepine	Recreational
Alresford	Hydrobia 3	Temazepam	0.9	Animal	Pharmaceutical	Benzodiazepine	Recreational
Alresford	Hydrobia 4	Temazepam	0	Animal	Pharmaceutical	Benzodiazepine	Recreational
Alresford	Nereis 1	Temazepam	1.7	Animal	Pharmaceutical	Benzodiazepine	Recreational
Alresford	Nereis 2	Temazepam	0	Animal	Pharmaceutical	Benzodiazepine	Recreational
Alresford	Nereis 3	Temazepam	0	Animal	Pharmaceutical	Benzodiazepine	Recreational
Alresford	Nereis 4	Temazepam	0	Animal	Pharmaceutical	Benzodiazepine	Recreational
Alresford	Crangon 1	Temazepam	0	Animal	Pharmaceutical	Benzodiazepine	Recreational
Alresford	Crangon 2	Temazepam	0	Animal	Pharmaceutical	Benzodiazepine	Recreational
Alresford	Crangon 3	Temazepam	0	Animal	Pharmaceutical	Benzodiazepine	Recreational
Hythe	Hydrobia 1	Thiacloprid	0.3	Animal	Pesticide	Insecticide (Neonicotinoid)
Hythe	Hydrobia 2	Thiacloprid	NA	Animal	Pesticide	Insecticide (Neonicotinoid)
Hythe	Hydrobia 3	Thiacloprid	NA	Animal	Pesticide	Insecticide (Neonicotinoid)
Hythe	Hydrobia 4	Thiacloprid	NA	Animal	Pesticide	Insecticide (Neonicotinoid)
Hythe	Nereis 1	Thiacloprid	2.9	Animal	Pesticide	Insecticide (Neonicotinoid)
Hythe	Nereis 2	Thiacloprid	2.9	Animal	Pesticide	Insecticide (Neonicotinoid)
Hythe	Nereis 3	Thiacloprid	5.8	Animal	Pesticide	Insecticide (Neonicotinoid)
Hythe	Nereis 4	Thiacloprid	7.2	Animal	Pesticide	Insecticide (Neonicotinoid)
Hythe	Gammarus 1	Thiacloprid	0.6	Animal	Pesticide	Insecticide (Neonicotinoid)
Hythe	Gammarus 2	Thiacloprid	0.3	Animal	Pesticide	Insecticide (Neonicotinoid)
Hythe	Gammarus 3	Thiacloprid	0.4	Animal	Pesticide	Insecticide (Neonicotinoid)
Hythe	Gammarus 4	Thiacloprid	0.5	Animal	Pesticide	Insecticide (Neonicotinoid)
Wivenhoe	Hydrobia 1	Thiacloprid	NA	Animal	Pesticide	Insecticide (Neonicotinoid)
Wivenhoe	Hydrobia 2	Thiacloprid	NA	Animal	Pesticide	Insecticide (Neonicotinoid)
Wivenhoe	Hydrobia 3	Thiacloprid	0	Animal	Pesticide	Insecticide (Neonicotinoid)
Wivenhoe	Hydrobia 4	Thiacloprid	NA	Animal	Pesticide	Insecticide (Neonicotinoid)
Wivenhoe	Nereis 1	Thiacloprid	3.4	Animal	Pesticide	Insecticide (Neonicotinoid)
Wivenhoe	Nereis 2	Thiacloprid	2.7	Animal	Pesticide	Insecticide (Neonicotinoid)
Wivenhoe	Nereis 3	Thiacloprid	6.7	Animal	Pesticide	Insecticide (Neonicotinoid)
Wivenhoe	Nereis 4	Thiacloprid	2	Animal	Pesticide	Insecticide (Neonicotinoid)
Wivenhoe	Crangon 1	Thiacloprid	0	Animal	Pesticide	Insecticide (Neonicotinoid)
Wivenhoe	Crangon 2	Thiacloprid	NA	Animal	Pesticide	Insecticide (Neonicotinoid)
Wivenhoe	Crangon 3	Thiacloprid	NA	Animal	Pesticide	Insecticide (Neonicotinoid)
Wivenhoe	Crangon 4	Thiacloprid	0	Animal	Pesticide	Insecticide (Neonicotinoid)
Alresford	Hydrobia 1	Thiacloprid	0.1	Animal	Pesticide	Insecticide (Neonicotinoid)
Alresford	Hydrobia 2	Thiacloprid	0.1	Animal	Pesticide	Insecticide (Neonicotinoid)
Alresford	Hydrobia 3	Thiacloprid	NA	Animal	Pesticide	Insecticide (Neonicotinoid)
Alresford	Hydrobia 4	Thiacloprid	NA	Animal	Pesticide	Insecticide (Neonicotinoid)
Alresford	Nereis 1	Thiacloprid	NA	Animal	Pesticide	Insecticide (Neonicotinoid)
Alresford	Nereis 2	Thiacloprid	0.3	Animal	Pesticide	Insecticide (Neonicotinoid)
Alresford	Nereis 3	Thiacloprid	1	Animal	Pesticide	Insecticide (Neonicotinoid)
Alresford	Nereis 4	Thiacloprid	NA	Animal	Pesticide	Insecticide (Neonicotinoid)
Alresford	Crangon 1	Thiacloprid	0.2	Animal	Pesticide	Insecticide (Neonicotinoid)
Alresford	Crangon 2	Thiacloprid	NA	Animal	Pesticide	Insecticide (Neonicotinoid)
Alresford	Crangon 3	Thiacloprid	NA	Animal	Pesticide	Insecticide (Neonicotinoid)
Hythe	Hydrobia 1	Tramadol	7.8	Animal	Pharmaceutical	Analgesic	Recreational
Hythe	Hydrobia 2	Tramadol	5.3	Animal	Pharmaceutical	Analgesic	Recreational
Hythe	Hydrobia 3	Tramadol	10.9	Animal	Pharmaceutical	Analgesic	Recreational
Hythe	Hydrobia 4	Tramadol	8.9	Animal	Pharmaceutical	Analgesic	Recreational
Hythe	Nereis 1	Tramadol	0.6	Animal	Pharmaceutical	Analgesic	Recreational
Hythe	Nereis 2	Tramadol	0.5	Animal	Pharmaceutical	Analgesic	Recreational
Hythe	Nereis 3	Tramadol	0.8	Animal	Pharmaceutical	Analgesic	Recreational
Hythe	Nereis 4	Tramadol	0.8	Animal	Pharmaceutical	Analgesic	Recreational
Hythe	Gammarus 1	Tramadol	2.4	Animal	Pharmaceutical	Analgesic	Recreational
Hythe	Gammarus 2	Tramadol	1.8	Animal	Pharmaceutical	Analgesic	Recreational
Hythe	Gammarus 3	Tramadol	0.8	Animal	Pharmaceutical	Analgesic	Recreational
Hythe	Gammarus 4	Tramadol	2.7	Animal	Pharmaceutical	Analgesic	Recreational
Wivenhoe	Hydrobia 1	Tramadol	0.9	Animal	Pharmaceutical	Analgesic	Recreational
Wivenhoe	Hydrobia 2	Tramadol	2.3	Animal	Pharmaceutical	Analgesic	Recreational
Wivenhoe	Hydrobia 3	Tramadol	2.2	Animal	Pharmaceutical	Analgesic	Recreational
Wivenhoe	Hydrobia 4	Tramadol	0.5	Animal	Pharmaceutical	Analgesic	Recreational
Wivenhoe	Nereis 1	Tramadol	0.9	Animal	Pharmaceutical	Analgesic	Recreational
Wivenhoe	Nereis 2	Tramadol	0.9	Animal	Pharmaceutical	Analgesic	Recreational
Wivenhoe	Nereis 3	Tramadol	0.6	Animal	Pharmaceutical	Analgesic	Recreational
Wivenhoe	Nereis 4	Tramadol	1.2	Animal	Pharmaceutical	Analgesic	Recreational
Wivenhoe	Crangon 1	Tramadol	1.9	Animal	Pharmaceutical	Analgesic	Recreational
Wivenhoe	Crangon 2	Tramadol	1.7	Animal	Pharmaceutical	Analgesic	Recreational
Wivenhoe	Crangon 3	Tramadol	1.2	Animal	Pharmaceutical	Analgesic	Recreational
Wivenhoe	Crangon 4	Tramadol	1.7	Animal	Pharmaceutical	Analgesic	Recreational
Alresford	Hydrobia 1	Tramadol	0.5	Animal	Pharmaceutical	Analgesic	Recreational
Alresford	Hydrobia 2	Tramadol	0.4	Animal	Pharmaceutical	Analgesic	Recreational
Alresford	Hydrobia 3	Tramadol	0.4	Animal	Pharmaceutical	Analgesic	Recreational
Alresford	Hydrobia 4	Tramadol	1.1	Animal	Pharmaceutical	Analgesic	Recreational
Alresford	Nereis 1	Tramadol	0.9	Animal	Pharmaceutical	Analgesic	Recreational
Alresford	Nereis 2	Tramadol	1.4	Animal	Pharmaceutical	Analgesic	Recreational
Alresford	Nereis 3	Tramadol	1.2	Animal	Pharmaceutical	Analgesic	Recreational
Alresford	Nereis 4	Tramadol	1.3	Animal	Pharmaceutical	Analgesic	Recreational
Alresford	Crangon 1	Tramadol	1.2	Animal	Pharmaceutical	Analgesic	Recreational
Alresford	Crangon 2	Tramadol	1.2	Animal	Pharmaceutical	Analgesic	Recreational
Alresford	Crangon 3	Tramadol	1.7	Animal	Pharmaceutical	Analgesic	Recreational
Hythe	Hydrobia 1	Trimethoprim	0	Animal	Pharmaceutical	Antibiotic
Hythe	Hydrobia 2	Trimethoprim	0	Animal	Pharmaceutical	Antibiotic
Hythe	Hydrobia 3	Trimethoprim	0	Animal	Pharmaceutical	Antibiotic
Hythe	Hydrobia 4	Trimethoprim	0	Animal	Pharmaceutical	Antibiotic
Hythe	Nereis 1	Trimethoprim	0	Animal	Pharmaceutical	Antibiotic
Hythe	Nereis 2	Trimethoprim	0	Animal	Pharmaceutical	Antibiotic
Hythe	Nereis 3	Trimethoprim	0	Animal	Pharmaceutical	Antibiotic
Hythe	Nereis 4	Trimethoprim	0	Animal	Pharmaceutical	Antibiotic
Hythe	Gammarus 1	Trimethoprim	0.3	Animal	Pharmaceutical	Antibiotic
Hythe	Gammarus 2	Trimethoprim	0	Animal	Pharmaceutical	Antibiotic
Hythe	Gammarus 3	Trimethoprim	0.1	Animal	Pharmaceutical	Antibiotic
Hythe	Gammarus 4	Trimethoprim	0.4	Animal	Pharmaceutical	Antibiotic
Wivenhoe	Hydrobia 1	Trimethoprim	0	Animal	Pharmaceutical	Antibiotic
Wivenhoe	Hydrobia 2	Trimethoprim	0	Animal	Pharmaceutical	Antibiotic
Wivenhoe	Hydrobia 3	Trimethoprim	0	Animal	Pharmaceutical	Antibiotic
Wivenhoe	Hydrobia 4	Trimethoprim	0	Animal	Pharmaceutical	Antibiotic
Wivenhoe	Nereis 1	Trimethoprim	0	Animal	Pharmaceutical	Antibiotic
Wivenhoe	Nereis 2	Trimethoprim	0	Animal	Pharmaceutical	Antibiotic
Wivenhoe	Nereis 3	Trimethoprim	0	Animal	Pharmaceutical	Antibiotic
Wivenhoe	Nereis 4	Trimethoprim	0	Animal	Pharmaceutical	Antibiotic
Wivenhoe	Crangon 1	Trimethoprim	0	Animal	Pharmaceutical	Antibiotic
Wivenhoe	Crangon 2	Trimethoprim	0	Animal	Pharmaceutical	Antibiotic
Wivenhoe	Crangon 3	Trimethoprim	0	Animal	Pharmaceutical	Antibiotic
Wivenhoe	Crangon 4	Trimethoprim	0	Animal	Pharmaceutical	Antibiotic
Alresford	Hydrobia 1	Trimethoprim	0	Animal	Pharmaceutical	Antibiotic
Alresford	Hydrobia 2	Trimethoprim	0	Animal	Pharmaceutical	Antibiotic
Alresford	Hydrobia 3	Trimethoprim	0	Animal	Pharmaceutical	Antibiotic
Alresford	Hydrobia 4	Trimethoprim	0	Animal	Pharmaceutical	Antibiotic
Alresford	Nereis 1	Trimethoprim	0	Animal	Pharmaceutical	Antibiotic
Alresford	Nereis 2	Trimethoprim	0	Animal	Pharmaceutical	Antibiotic
Alresford	Nereis 3	Trimethoprim	0	Animal	Pharmaceutical	Antibiotic
Alresford	Nereis 4	Trimethoprim	0	Animal	Pharmaceutical	Antibiotic
Alresford	Crangon 1	Trimethoprim	0	Animal	Pharmaceutical	Antibiotic
Alresford	Crangon 2	Trimethoprim	0	Animal	Pharmaceutical	Antibiotic
Alresford	Crangon 3	Trimethoprim	0	Animal	Pharmaceutical	Antibiotic
Hythe	Hydrobia 1	Venlafaxine	12.4	Animal	Pharmaceutical	SNRI
Hythe	Hydrobia 2	Venlafaxine	3.3	Animal	Pharmaceutical	SNRI
Hythe	Hydrobia 3	Venlafaxine	10	Animal	Pharmaceutical	SNRI
Hythe	Hydrobia 4	Venlafaxine	7.3	Animal	Pharmaceutical	SNRI
Hythe	Nereis 1	Venlafaxine	3	Animal	Pharmaceutical	SNRI
Hythe	Nereis 2	Venlafaxine	0	Animal	Pharmaceutical	SNRI
Hythe	Nereis 3	Venlafaxine	2.9	Animal	Pharmaceutical	SNRI
Hythe	Nereis 4	Venlafaxine	2.9	Animal	Pharmaceutical	SNRI
Hythe	Gammarus 1	Venlafaxine	1.8	Animal	Pharmaceutical	SNRI
Hythe	Gammarus 2	Venlafaxine	3.5	Animal	Pharmaceutical	SNRI
Hythe	Gammarus 3	Venlafaxine	2.4	Animal	Pharmaceutical	SNRI
Hythe	Gammarus 4	Venlafaxine	4.2	Animal	Pharmaceutical	SNRI
Wivenhoe	Hydrobia 1	Venlafaxine	NA	Animal	Pharmaceutical	SNRI
Wivenhoe	Hydrobia 2	Venlafaxine	NA	Animal	Pharmaceutical	SNRI
Wivenhoe	Hydrobia 3	Venlafaxine	NA	Animal	Pharmaceutical	SNRI
Wivenhoe	Hydrobia 4	Venlafaxine	NA	Animal	Pharmaceutical	SNRI
Wivenhoe	Nereis 1	Venlafaxine	0	Animal	Pharmaceutical	SNRI
Wivenhoe	Nereis 2	Venlafaxine	0	Animal	Pharmaceutical	SNRI
Wivenhoe	Nereis 3	Venlafaxine	0	Animal	Pharmaceutical	SNRI
Wivenhoe	Nereis 4	Venlafaxine	0	Animal	Pharmaceutical	SNRI
Wivenhoe	Crangon 1	Venlafaxine	0.9	Animal	Pharmaceutical	SNRI
Wivenhoe	Crangon 2	Venlafaxine	0.7	Animal	Pharmaceutical	SNRI
Wivenhoe	Crangon 3	Venlafaxine	0	Animal	Pharmaceutical	SNRI
Wivenhoe	Crangon 4	Venlafaxine	0.8	Animal	Pharmaceutical	SNRI
Alresford	Hydrobia 1	Venlafaxine	NA	Animal	Pharmaceutical	SNRI
Alresford	Hydrobia 2	Venlafaxine	NA	Animal	Pharmaceutical	SNRI
Alresford	Hydrobia 3	Venlafaxine	NA	Animal	Pharmaceutical	SNRI
Alresford	Hydrobia 4	Venlafaxine	0	Animal	Pharmaceutical	SNRI
Alresford	Nereis 1	Venlafaxine	0	Animal	Pharmaceutical	SNRI
Alresford	Nereis 2	Venlafaxine	0	Animal	Pharmaceutical	SNRI
Alresford	Nereis 3	Venlafaxine	0.8	Animal	Pharmaceutical	SNRI
Alresford	Nereis 4	Venlafaxine	0	Animal	Pharmaceutical	SNRI
Alresford	Crangon 1	Venlafaxine	0	Animal	Pharmaceutical	SNRI
Alresford	Crangon 2	Venlafaxine	0	Animal	Pharmaceutical	SNRI
Alresford	Crangon 3	Venlafaxine	0	Animal	Pharmaceutical	SNRI
Hythe	Hydrobia 1	Warfarin	0	Animal	Pharmaceutical	Anticoagulant
Hythe	Hydrobia 2	Warfarin	0	Animal	Pharmaceutical	Anticoagulant
Hythe	Hydrobia 3	Warfarin	0	Animal	Pharmaceutical	Anticoagulant
Hythe	Hydrobia 4	Warfarin	0	Animal	Pharmaceutical	Anticoagulant
Hythe	Nereis 1	Warfarin	0	Animal	Pharmaceutical	Anticoagulant
Hythe	Nereis 2	Warfarin	0	Animal	Pharmaceutical	Anticoagulant
Hythe	Nereis 3	Warfarin	0	Animal	Pharmaceutical	Anticoagulant
Hythe	Nereis 4	Warfarin	0	Animal	Pharmaceutical	Anticoagulant
Hythe	Gammarus 1	Warfarin	0	Animal	Pharmaceutical	Anticoagulant
Hythe	Gammarus 2	Warfarin	0	Animal	Pharmaceutical	Anticoagulant
Hythe	Gammarus 3	Warfarin	0	Animal	Pharmaceutical	Anticoagulant
Hythe	Gammarus 4	Warfarin	0	Animal	Pharmaceutical	Anticoagulant
Wivenhoe	Hydrobia 1	Warfarin	0	Animal	Pharmaceutical	Anticoagulant
Wivenhoe	Hydrobia 2	Warfarin	0	Animal	Pharmaceutical	Anticoagulant
Wivenhoe	Hydrobia 3	Warfarin	0	Animal	Pharmaceutical	Anticoagulant
Wivenhoe	Hydrobia 4	Warfarin	0	Animal	Pharmaceutical	Anticoagulant
Wivenhoe	Nereis 1	Warfarin	0	Animal	Pharmaceutical	Anticoagulant
Wivenhoe	Nereis 2	Warfarin	NA	Animal	Pharmaceutical	Anticoagulant
Wivenhoe	Nereis 3	Warfarin	0	Animal	Pharmaceutical	Anticoagulant
Wivenhoe	Nereis 4	Warfarin	NA	Animal	Pharmaceutical	Anticoagulant
Wivenhoe	Crangon 1	Warfarin	0	Animal	Pharmaceutical	Anticoagulant
Wivenhoe	Crangon 2	Warfarin	0	Animal	Pharmaceutical	Anticoagulant
Wivenhoe	Crangon 3	Warfarin	0	Animal	Pharmaceutical	Anticoagulant
Wivenhoe	Crangon 4	Warfarin	0	Animal	Pharmaceutical	Anticoagulant
Alresford	Hydrobia 1	Warfarin	NA	Animal	Pharmaceutical	Anticoagulant
Alresford	Hydrobia 2	Warfarin	NA	Animal	Pharmaceutical	Anticoagulant
Alresford	Hydrobia 3	Warfarin	8.9	Animal	Pharmaceutical	Anticoagulant
Alresford	Hydrobia 4	Warfarin	0	Animal	Pharmaceutical	Anticoagulant
Alresford	Nereis 1	Warfarin	0	Animal	Pharmaceutical	Anticoagulant
Alresford	Nereis 2	Warfarin	0	Animal	Pharmaceutical	Anticoagulant
Alresford	Nereis 3	Warfarin	0	Animal	Pharmaceutical	Anticoagulant
Alresford	Nereis 4	Warfarin	0	Animal	Pharmaceutical	Anticoagulant
Alresford	Crangon 1	Warfarin	0	Animal	Pharmaceutical	Anticoagulant
Alresford	Crangon 2	Warfarin	0	Animal	Pharmaceutical	Anticoagulant
Alresford	Crangon 3	Warfarin	0	Animal	Pharmaceutical	Anticoagulant
Hythe	Hythe_01	Citalopram	98.6	Sediment	Pharmaceutical	SSRI
Hythe	Hythe_02	Citalopram	110.7	Sediment	Pharmaceutical	SSRI
Hythe	Hythe_03	Citalopram	126.7	Sediment	Pharmaceutical	SSRI
Hythe	Hythe_04	Citalopram	145.8	Sediment	Pharmaceutical	SSRI
Wivenhoe	Wivenhoe_01	Citalopram	59.3	Sediment	Pharmaceutical	SSRI
Wivenhoe	Wivenhoe_02	Citalopram	21.1	Sediment	Pharmaceutical	SSRI
Wivenhoe	Wivenhoe_03	Citalopram	33.4	Sediment	Pharmaceutical	SSRI
Wivenhoe	Wivenhoe_04	Citalopram	53.7	Sediment	Pharmaceutical	SSRI
Alresford	Alresford_01	Citalopram	8.5	Sediment	Pharmaceutical	SSRI
Alresford	Alresford_02	Citalopram	11.1	Sediment	Pharmaceutical	SSRI
Alresford	Alresford_03	Citalopram	16.3	Sediment	Pharmaceutical	SSRI
Alresford	Alresford_04	Citalopram	6.9	Sediment	Pharmaceutical	SSRI
Hythe	Hythe_01	Amitriptyline	40.3	Sediment	Pharmaceutical	Tricyclic Antidepressent
Hythe	Hythe_02	Amitriptyline	47.2	Sediment	Pharmaceutical	Tricyclic Antidepressent
Hythe	Hythe_03	Amitriptyline	42.3	Sediment	Pharmaceutical	Tricyclic Antidepressent
Hythe	Hythe_04	Amitriptyline	48.6	Sediment	Pharmaceutical	Tricyclic Antidepressent
Wivenhoe	Wivenhoe_01	Amitriptyline	14.8	Sediment	Pharmaceutical	Tricyclic Antidepressent
Wivenhoe	Wivenhoe_02	Amitriptyline	5	Sediment	Pharmaceutical	Tricyclic Antidepressent
Wivenhoe	Wivenhoe_03	Amitriptyline	20.2	Sediment	Pharmaceutical	Tricyclic Antidepressent
Wivenhoe	Wivenhoe_04	Amitriptyline	13.6	Sediment	Pharmaceutical	Tricyclic Antidepressent
Alresford	Alresford_01	Amitriptyline	7	Sediment	Pharmaceutical	Tricyclic Antidepressent
Alresford	Alresford_02	Amitriptyline	6.9	Sediment	Pharmaceutical	Tricyclic Antidepressent
Alresford	Alresford_03	Amitriptyline	10.1	Sediment	Pharmaceutical	Tricyclic Antidepressent
Alresford	Alresford_04	Amitriptyline	4.5	Sediment	Pharmaceutical	Tricyclic Antidepressent
Hythe	Hythe_01	Benzoylecgonine	1.2	Sediment	Recreational	Metabolite
Hythe	Hythe_02	Benzoylecgonine	0.5	Sediment	Recreational	Metabolite
Hythe	Hythe_03	Benzoylecgonine	1.5	Sediment	Recreational	Metabolite
Hythe	Hythe_04	Benzoylecgonine	0.9	Sediment	Recreational	Metabolite
Wivenhoe	Wivenhoe_01	Benzoylecgonine	0.8	Sediment	Recreational	Metabolite
Wivenhoe	Wivenhoe_02	Benzoylecgonine	0.3	Sediment	Recreational	Metabolite
Wivenhoe	Wivenhoe_03	Benzoylecgonine	1.1	Sediment	Recreational	Metabolite
Wivenhoe	Wivenhoe_04	Benzoylecgonine	0.6	Sediment	Recreational	Metabolite
Alresford	Alresford_01	Benzoylecgonine	0.7	Sediment	Recreational	Metabolite
Alresford	Alresford_02	Benzoylecgonine	0.5	Sediment	Recreational	Metabolite
Alresford	Alresford_03	Benzoylecgonine	3.3	Sediment	Recreational	Metabolite
Alresford	Alresford_04	Benzoylecgonine	0.7	Sediment	Recreational	Metabolite
Hythe	Hythe_01	Bezafibrate	12.3	Sediment	Pharmaceutical	Antilipemic
Hythe	Hythe_02	Bezafibrate	10.5	Sediment	Pharmaceutical	Antilipemic
Hythe	Hythe_03	Bezafibrate	17.4	Sediment	Pharmaceutical	Antilipemic
Hythe	Hythe_04	Bezafibrate	14	Sediment	Pharmaceutical	Antilipemic
Wivenhoe	Wivenhoe_01	Bezafibrate	16.9	Sediment	Pharmaceutical	Antilipemic
Wivenhoe	Wivenhoe_02	Bezafibrate	12.5	Sediment	Pharmaceutical	Antilipemic
Wivenhoe	Wivenhoe_03	Bezafibrate	20.3	Sediment	Pharmaceutical	Antilipemic
Wivenhoe	Wivenhoe_04	Bezafibrate	13	Sediment	Pharmaceutical	Antilipemic
Alresford	Alresford_01	Bezafibrate	14.6	Sediment	Pharmaceutical	Antilipemic
Alresford	Alresford_02	Bezafibrate	13.2	Sediment	Pharmaceutical	Antilipemic
Alresford	Alresford_03	Bezafibrate	17.8	Sediment	Pharmaceutical	Antilipemic
Alresford	Alresford_04	Bezafibrate	12	Sediment	Pharmaceutical	Antilipemic
Hythe	Hythe_01	Bisoprolol	2.1	Sediment	Pharmaceutical	Beta-blocker
Hythe	Hythe_02	Bisoprolol	2.1	Sediment	Pharmaceutical	Beta-blocker
Hythe	Hythe_03	Bisoprolol	2.7	Sediment	Pharmaceutical	Beta-blocker
Hythe	Hythe_04	Bisoprolol	3.2	Sediment	Pharmaceutical	Beta-blocker
Wivenhoe	Wivenhoe_01	Bisoprolol	1.6	Sediment	Pharmaceutical	Beta-blocker
Wivenhoe	Wivenhoe_02	Bisoprolol	0.8	Sediment	Pharmaceutical	Beta-blocker
Wivenhoe	Wivenhoe_03	Bisoprolol	1.2	Sediment	Pharmaceutical	Beta-blocker
Wivenhoe	Wivenhoe_04	Bisoprolol	0.9	Sediment	Pharmaceutical	Beta-blocker
Alresford	Alresford_01	Bisoprolol	0.5	Sediment	Pharmaceutical	Beta-blocker
Alresford	Alresford_02	Bisoprolol	0.8	Sediment	Pharmaceutical	Beta-blocker
Alresford	Alresford_03	Bisoprolol	3.7	Sediment	Pharmaceutical	Beta-blocker
Alresford	Alresford_04	Bisoprolol	0.5	Sediment	Pharmaceutical	Beta-blocker
Hythe	Hythe_01	Carbamazepine	2.9	Sediment	Pharmaceutical	Anticonvulsant
Hythe	Hythe_02	Carbamazepine	3.4	Sediment	Pharmaceutical	Anticonvulsant
Hythe	Hythe_03	Carbamazepine	3.9	Sediment	Pharmaceutical	Anticonvulsant
Hythe	Hythe_04	Carbamazepine	4.2	Sediment	Pharmaceutical	Anticonvulsant
Wivenhoe	Wivenhoe_01	Carbamazepine	3.8	Sediment	Pharmaceutical	Anticonvulsant
Wivenhoe	Wivenhoe_02	Carbamazepine	0.5	Sediment	Pharmaceutical	Anticonvulsant
Wivenhoe	Wivenhoe_03	Carbamazepine	3.9	Sediment	Pharmaceutical	Anticonvulsant
Wivenhoe	Wivenhoe_04	Carbamazepine	3.7	Sediment	Pharmaceutical	Anticonvulsant
Alresford	Alresford_01	Carbamazepine	2.6	Sediment	Pharmaceutical	Anticonvulsant
Alresford	Alresford_02	Carbamazepine	2.7	Sediment	Pharmaceutical	Anticonvulsant
Alresford	Alresford_03	Carbamazepine	4.1	Sediment	Pharmaceutical	Anticonvulsant
Alresford	Alresford_04	Carbamazepine	3.1	Sediment	Pharmaceutical	Anticonvulsant
Hythe	Hythe_01	CBZ.epoxide	0.5	Sediment	Pharmaceutical	Metabolite
Hythe	Hythe_02	CBZ.epoxide	0.6	Sediment	Pharmaceutical	Metabolite
Hythe	Hythe_03	CBZ.epoxide	0.7	Sediment	Pharmaceutical	Metabolite
Hythe	Hythe_04	CBZ.epoxide	0.7	Sediment	Pharmaceutical	Metabolite
Wivenhoe	Wivenhoe_01	CBZ.epoxide	0.4	Sediment	Pharmaceutical	Metabolite
Wivenhoe	Wivenhoe_02	CBZ.epoxide	0.3	Sediment	Pharmaceutical	Metabolite
Wivenhoe	Wivenhoe_03	CBZ.epoxide	0.5	Sediment	Pharmaceutical	Metabolite
Wivenhoe	Wivenhoe_04	CBZ.epoxide	0.6	Sediment	Pharmaceutical	Metabolite
Alresford	Alresford_01	CBZ.epoxide	0.3	Sediment	Pharmaceutical	Metabolite
Alresford	Alresford_02	CBZ.epoxide	0.3	Sediment	Pharmaceutical	Metabolite
Alresford	Alresford_03	CBZ.epoxide	2.3	Sediment	Pharmaceutical	Metabolite
Alresford	Alresford_04	CBZ.epoxide	0.2	Sediment	Pharmaceutical	Metabolite
Hythe	Hythe_01	Clarithromycin	2.7	Sediment	Pharmaceutical	Antibiotic (Macrolide)
Hythe	Hythe_02	Clarithromycin	3.1	Sediment	Pharmaceutical	Antibiotic (Macrolide)
Hythe	Hythe_03	Clarithromycin	3.3	Sediment	Pharmaceutical	Antibiotic (Macrolide)
Hythe	Hythe_04	Clarithromycin	2.5	Sediment	Pharmaceutical	Antibiotic (Macrolide)
Wivenhoe	Wivenhoe_01	Clarithromycin	0.7	Sediment	Pharmaceutical	Antibiotic (Macrolide)
Wivenhoe	Wivenhoe_02	Clarithromycin	2.2	Sediment	Pharmaceutical	Antibiotic (Macrolide)
Wivenhoe	Wivenhoe_03	Clarithromycin	1.6	Sediment	Pharmaceutical	Antibiotic (Macrolide)
Wivenhoe	Wivenhoe_04	Clarithromycin	4.1	Sediment	Pharmaceutical	Antibiotic (Macrolide)
Alresford	Alresford_01	Clarithromycin	NA	Sediment	Pharmaceutical	Antibiotic (Macrolide)
Alresford	Alresford_02	Clarithromycin	NA	Sediment	Pharmaceutical	Antibiotic (Macrolide)
Alresford	Alresford_03	Clarithromycin	NA	Sediment	Pharmaceutical	Antibiotic (Macrolide)
Alresford	Alresford_04	Clarithromycin	NA	Sediment	Pharmaceutical	Antibiotic (Macrolide)
Hythe	Hythe_01	Diphenhydramine	27.9	Sediment	Pharmaceutical	Antihistamine
Hythe	Hythe_02	Diphenhydramine	16.7	Sediment	Pharmaceutical	Antihistamine
Hythe	Hythe_03	Diphenhydramine	37.7	Sediment	Pharmaceutical	Antihistamine
Hythe	Hythe_04	Diphenhydramine	43.3	Sediment	Pharmaceutical	Antihistamine
Wivenhoe	Wivenhoe_01	Diphenhydramine	27.3	Sediment	Pharmaceutical	Antihistamine
Wivenhoe	Wivenhoe_02	Diphenhydramine	13.8	Sediment	Pharmaceutical	Antihistamine
Wivenhoe	Wivenhoe_03	Diphenhydramine	29.6	Sediment	Pharmaceutical	Antihistamine
Wivenhoe	Wivenhoe_04	Diphenhydramine	20.9	Sediment	Pharmaceutical	Antihistamine
Alresford	Alresford_01	Diphenhydramine	6.6	Sediment	Pharmaceutical	Antihistamine
Alresford	Alresford_02	Diphenhydramine	7.3	Sediment	Pharmaceutical	Antihistamine
Alresford	Alresford_03	Diphenhydramine	7.8	Sediment	Pharmaceutical	Antihistamine
Alresford	Alresford_04	Diphenhydramine	5.8	Sediment	Pharmaceutical	Antihistamine
Hythe	Hythe_01	Diuron..DCMU.	13.4	Sediment	Pharmaceutical	Herbicide (phenylurea)
Hythe	Hythe_02	Diuron..DCMU.	27.3	Sediment	Pharmaceutical	Herbicide (phenylurea)
Hythe	Hythe_03	Diuron..DCMU.	19.4	Sediment	Pharmaceutical	Herbicide (phenylurea)
Hythe	Hythe_04	Diuron..DCMU.	16	Sediment	Pharmaceutical	Herbicide (phenylurea)
Wivenhoe	Wivenhoe_01	Diuron..DCMU.	9.5	Sediment	Pharmaceutical	Herbicide (phenylurea)
Wivenhoe	Wivenhoe_02	Diuron..DCMU.	7.9	Sediment	Pharmaceutical	Herbicide (phenylurea)
Wivenhoe	Wivenhoe_03	Diuron..DCMU.	9	Sediment	Pharmaceutical	Herbicide (phenylurea)
Wivenhoe	Wivenhoe_04	Diuron..DCMU.	13.5	Sediment	Pharmaceutical	Herbicide (phenylurea)
Alresford	Alresford_01	Diuron..DCMU.	8.3	Sediment	Pharmaceutical	Herbicide (phenylurea)
Alresford	Alresford_02	Diuron..DCMU.	7.7	Sediment	Pharmaceutical	Herbicide (phenylurea)
Alresford	Alresford_03	Diuron..DCMU.	15.9	Sediment	Pharmaceutical	Herbicide (phenylurea)
Alresford	Alresford_04	Diuron..DCMU.	6.5	Sediment	Pharmaceutical	Herbicide (phenylurea)
Hythe	Hythe_01	Haloperidol	2.4	Sediment	Pharmaceutical	Antipsychotic
Hythe	Hythe_02	Haloperidol	4.4	Sediment	Pharmaceutical	Antipsychotic
Hythe	Hythe_03	Haloperidol	3.9	Sediment	Pharmaceutical	Antipsychotic
Hythe	Hythe_04	Haloperidol	5.1	Sediment	Pharmaceutical	Antipsychotic
Wivenhoe	Wivenhoe_01	Haloperidol	2.7	Sediment	Pharmaceutical	Antipsychotic
Wivenhoe	Wivenhoe_02	Haloperidol	1.9	Sediment	Pharmaceutical	Antipsychotic
Wivenhoe	Wivenhoe_03	Haloperidol	2	Sediment	Pharmaceutical	Antipsychotic
Wivenhoe	Wivenhoe_04	Haloperidol	3.7	Sediment	Pharmaceutical	Antipsychotic
Alresford	Alresford_01	Haloperidol	4	Sediment	Pharmaceutical	Antipsychotic
Alresford	Alresford_02	Haloperidol	6.4	Sediment	Pharmaceutical	Antipsychotic
Alresford	Alresford_03	Haloperidol	6.8	Sediment	Pharmaceutical	Antipsychotic
Alresford	Alresford_04	Haloperidol	5.9	Sediment	Pharmaceutical	Antipsychotic
Hythe	Hythe_01	Ketamine	2.6	Sediment	Recreational	Anaesthesic	Veterinary medicine
Hythe	Hythe_02	Ketamine	0.5	Sediment	Recreational	Anaesthesic	Veterinary medicine
Hythe	Hythe_03	Ketamine	3.8	Sediment	Recreational	Anaesthesic	Veterinary medicine
Hythe	Hythe_04	Ketamine	4.5	Sediment	Recreational	Anaesthesic	Veterinary medicine
Wivenhoe	Wivenhoe_01	Ketamine	5.7	Sediment	Recreational	Anaesthesic	Veterinary medicine
Wivenhoe	Wivenhoe_02	Ketamine	1.7	Sediment	Recreational	Anaesthesic	Veterinary medicine
Wivenhoe	Wivenhoe_03	Ketamine	2.2	Sediment	Recreational	Anaesthesic	Veterinary medicine
Wivenhoe	Wivenhoe_04	Ketamine	2.3	Sediment	Recreational	Anaesthesic	Veterinary medicine
Alresford	Alresford_01	Ketamine	1.6	Sediment	Recreational	Anaesthesic	Veterinary medicine
Alresford	Alresford_02	Ketamine	2.1	Sediment	Recreational	Anaesthesic	Veterinary medicine
Alresford	Alresford_03	Ketamine	3.2	Sediment	Recreational	Anaesthesic	Veterinary medicine
Alresford	Alresford_04	Ketamine	1.2	Sediment	Recreational	Anaesthesic	Veterinary medicine
Hythe	Hythe_01	Lidocaine	4	Sediment	Pharmaceutical	Local Anaesthetic
Hythe	Hythe_02	Lidocaine	2.3	Sediment	Pharmaceutical	Local Anaesthetic
Hythe	Hythe_03	Lidocaine	6.4	Sediment	Pharmaceutical	Local Anaesthetic
Hythe	Hythe_04	Lidocaine	8.7	Sediment	Pharmaceutical	Local Anaesthetic
Wivenhoe	Wivenhoe_01	Lidocaine	7.1	Sediment	Pharmaceutical	Local Anaesthetic
Wivenhoe	Wivenhoe_02	Lidocaine	3.2	Sediment	Pharmaceutical	Local Anaesthetic
Wivenhoe	Wivenhoe_03	Lidocaine	4.1	Sediment	Pharmaceutical	Local Anaesthetic
Wivenhoe	Wivenhoe_04	Lidocaine	2.7	Sediment	Pharmaceutical	Local Anaesthetic
Alresford	Alresford_01	Lidocaine	2	Sediment	Pharmaceutical	Local Anaesthetic
Alresford	Alresford_02	Lidocaine	2.4	Sediment	Pharmaceutical	Local Anaesthetic
Alresford	Alresford_03	Lidocaine	9.1	Sediment	Pharmaceutical	Local Anaesthetic
Alresford	Alresford_04	Lidocaine	0.6	Sediment	Pharmaceutical	Local Anaesthetic
Hythe	Hythe_01	Metoprolol	0.5	Sediment	Pharmaceutical	Beta-blocker
Hythe	Hythe_02	Metoprolol	0.5	Sediment	Pharmaceutical	Beta-blocker
Hythe	Hythe_03	Metoprolol	0.5	Sediment	Pharmaceutical	Beta-blocker
Hythe	Hythe_04	Metoprolol	0.8	Sediment	Pharmaceutical	Beta-blocker
Wivenhoe	Wivenhoe_01	Metoprolol	0.6	Sediment	Pharmaceutical	Beta-blocker
Wivenhoe	Wivenhoe_02	Metoprolol	0.5	Sediment	Pharmaceutical	Beta-blocker
Wivenhoe	Wivenhoe_03	Metoprolol	0.5	Sediment	Pharmaceutical	Beta-blocker
Wivenhoe	Wivenhoe_04	Metoprolol	0.8	Sediment	Pharmaceutical	Beta-blocker
Alresford	Alresford_01	Metoprolol	0.6	Sediment	Pharmaceutical	Beta-blocker
Alresford	Alresford_02	Metoprolol	0.6	Sediment	Pharmaceutical	Beta-blocker
Alresford	Alresford_03	Metoprolol	2.3	Sediment	Pharmaceutical	Beta-blocker
Alresford	Alresford_04	Metoprolol	0.4	Sediment	Pharmaceutical	Beta-blocker
Hythe	Hythe_01	Oxazepam	18.5	Sediment	Pharmaceutical	Benzodiazepine	Recreational
Hythe	Hythe_02	Oxazepam	21.9	Sediment	Pharmaceutical	Benzodiazepine	Recreational
Hythe	Hythe_03	Oxazepam	22.7	Sediment	Pharmaceutical	Benzodiazepine	Recreational
Hythe	Hythe_04	Oxazepam	17.9	Sediment	Pharmaceutical	Benzodiazepine	Recreational
Wivenhoe	Wivenhoe_01	Oxazepam	NA	Sediment	Pharmaceutical	Benzodiazepine	Recreational
Wivenhoe	Wivenhoe_02	Oxazepam	1.3	Sediment	Pharmaceutical	Benzodiazepine	Recreational
Wivenhoe	Wivenhoe_03	Oxazepam	1	Sediment	Pharmaceutical	Benzodiazepine	Recreational
Wivenhoe	Wivenhoe_04	Oxazepam	13.2	Sediment	Pharmaceutical	Benzodiazepine	Recreational
Alresford	Alresford_01	Oxazepam	15.3	Sediment	Pharmaceutical	Benzodiazepine	Recreational
Alresford	Alresford_02	Oxazepam	13.7	Sediment	Pharmaceutical	Benzodiazepine	Recreational
Alresford	Alresford_03	Oxazepam	17	Sediment	Pharmaceutical	Benzodiazepine	Recreational
Alresford	Alresford_04	Oxazepam	12.9	Sediment	Pharmaceutical	Benzodiazepine	Recreational
Hythe	Hythe_01	Propanolol	25.2	Sediment	Pharmaceutical	Beta-blocker
Hythe	Hythe_02	Propanolol	53.3	Sediment	Pharmaceutical	Beta-blocker
Hythe	Hythe_03	Propanolol	38.2	Sediment	Pharmaceutical	Beta-blocker
Hythe	Hythe_04	Propanolol	80.7	Sediment	Pharmaceutical	Beta-blocker
Wivenhoe	Wivenhoe_01	Propanolol	13.1	Sediment	Pharmaceutical	Beta-blocker
Wivenhoe	Wivenhoe_02	Propanolol	4.2	Sediment	Pharmaceutical	Beta-blocker
Wivenhoe	Wivenhoe_03	Propanolol	6.6	Sediment	Pharmaceutical	Beta-blocker
Wivenhoe	Wivenhoe_04	Propanolol	19.4	Sediment	Pharmaceutical	Beta-blocker
Alresford	Alresford_01	Propanolol	22.3	Sediment	Pharmaceutical	Beta-blocker
Alresford	Alresford_02	Propanolol	5.9	Sediment	Pharmaceutical	Beta-blocker
Alresford	Alresford_03	Propanolol	4	Sediment	Pharmaceutical	Beta-blocker
Alresford	Alresford_04	Propanolol	36.2	Sediment	Pharmaceutical	Beta-blocker
Hythe	Hythe_01	Sertraline	31.1	Sediment	Pharmaceutical	SSRI
Hythe	Hythe_02	Sertraline	31.7	Sediment	Pharmaceutical	SSRI
Hythe	Hythe_03	Sertraline	36.2	Sediment	Pharmaceutical	SSRI
Hythe	Hythe_04	Sertraline	42.8	Sediment	Pharmaceutical	SSRI
Wivenhoe	Wivenhoe_01	Sertraline	6.3	Sediment	Pharmaceutical	SSRI
Wivenhoe	Wivenhoe_02	Sertraline	11.7	Sediment	Pharmaceutical	SSRI
Wivenhoe	Wivenhoe_03	Sertraline	10.6	Sediment	Pharmaceutical	SSRI
Wivenhoe	Wivenhoe_04	Sertraline	8.2	Sediment	Pharmaceutical	SSRI
Alresford	Alresford_01	Sertraline	1.5	Sediment	Pharmaceutical	SSRI
Alresford	Alresford_02	Sertraline	3.5	Sediment	Pharmaceutical	SSRI
Alresford	Alresford_03	Sertraline	5.4	Sediment	Pharmaceutical	SSRI
Alresford	Alresford_04	Sertraline	6	Sediment	Pharmaceutical	SSRI
Hythe	Hythe_01	Sulfapyridine	2.8	Sediment	Pharmaceutical	Antibiotic (Sulfonamide)
Hythe	Hythe_02	Sulfapyridine	4	Sediment	Pharmaceutical	Antibiotic (Sulfonamide)
Hythe	Hythe_03	Sulfapyridine	5.3	Sediment	Pharmaceutical	Antibiotic (Sulfonamide)
Hythe	Hythe_04	Sulfapyridine	3.8	Sediment	Pharmaceutical	Antibiotic (Sulfonamide)
Wivenhoe	Wivenhoe_01	Sulfapyridine	0.7	Sediment	Pharmaceutical	Antibiotic (Sulfonamide)
Wivenhoe	Wivenhoe_02	Sulfapyridine	0.7	Sediment	Pharmaceutical	Antibiotic (Sulfonamide)
Wivenhoe	Wivenhoe_03	Sulfapyridine	1	Sediment	Pharmaceutical	Antibiotic (Sulfonamide)
Wivenhoe	Wivenhoe_04	Sulfapyridine	1.2	Sediment	Pharmaceutical	Antibiotic (Sulfonamide)
Alresford	Alresford_01	Sulfapyridine	0.3	Sediment	Pharmaceutical	Antibiotic (Sulfonamide)
Alresford	Alresford_02	Sulfapyridine	0.3	Sediment	Pharmaceutical	Antibiotic (Sulfonamide)
Alresford	Alresford_03	Sulfapyridine	0.7	Sediment	Pharmaceutical	Antibiotic (Sulfonamide)
Alresford	Alresford_04	Sulfapyridine	0.4	Sediment	Pharmaceutical	Antibiotic (Sulfonamide)
Hythe	Hythe_01	Tamsulosin	6	Sediment	Pharmaceutical	Alpha-blocker
Hythe	Hythe_02	Tamsulosin	5.6	Sediment	Pharmaceutical	Alpha-blocker
Hythe	Hythe_03	Tamsulosin	7.7	Sediment	Pharmaceutical	Alpha-blocker
Hythe	Hythe_04	Tamsulosin	9.1	Sediment	Pharmaceutical	Alpha-blocker
Wivenhoe	Wivenhoe_01	Tamsulosin	5.3	Sediment	Pharmaceutical	Alpha-blocker
Wivenhoe	Wivenhoe_02	Tamsulosin	1.2	Sediment	Pharmaceutical	Alpha-blocker
Wivenhoe	Wivenhoe_03	Tamsulosin	2.3	Sediment	Pharmaceutical	Alpha-blocker
Wivenhoe	Wivenhoe_04	Tamsulosin	3	Sediment	Pharmaceutical	Alpha-blocker
Alresford	Alresford_01	Tamsulosin	3	Sediment	Pharmaceutical	Alpha-blocker
Alresford	Alresford_02	Tamsulosin	5.5	Sediment	Pharmaceutical	Alpha-blocker
Alresford	Alresford_03	Tamsulosin	9.6	Sediment	Pharmaceutical	Alpha-blocker
Alresford	Alresford_04	Tamsulosin	5.2	Sediment	Pharmaceutical	Alpha-blocker
Hythe	Hythe_01	Azoxystrobin	1.3	Sediment	Pesticide	Fungicide
Hythe	Hythe_02	Azoxystrobin	1.7	Sediment	Pesticide	Fungicide
Hythe	Hythe_03	Azoxystrobin	1.5	Sediment	Pesticide	Fungicide
Hythe	Hythe_04	Azoxystrobin	2	Sediment	Pesticide	Fungicide
Wivenhoe	Wivenhoe_01	Azoxystrobin	NA	Sediment	Pesticide	Fungicide
Wivenhoe	Wivenhoe_02	Azoxystrobin	NA	Sediment	Pesticide	Fungicide
Wivenhoe	Wivenhoe_03	Azoxystrobin	0.1	Sediment	Pesticide	Fungicide
Wivenhoe	Wivenhoe_04	Azoxystrobin	1.9	Sediment	Pesticide	Fungicide
Alresford	Alresford_01	Azoxystrobin	1.8	Sediment	Pesticide	Fungicide
Alresford	Alresford_02	Azoxystrobin	1	Sediment	Pesticide	Fungicide
Alresford	Alresford_03	Azoxystrobin	NA	Sediment	Pesticide	Fungicide
Alresford	Alresford_04	Azoxystrobin	0.4	Sediment	Pesticide	Fungicide
Hythe	Hythe_01	Cocaine	0.4	Sediment	Recreational	Stimulant	Local Anaesthetic
Hythe	Hythe_02	Cocaine	NA	Sediment	Recreational	Stimulant	Local Anaesthetic
Hythe	Hythe_03	Cocaine	NA	Sediment	Recreational	Stimulant	Local Anaesthetic
Hythe	Hythe_04	Cocaine	NA	Sediment	Recreational	Stimulant	Local Anaesthetic
Wivenhoe	Wivenhoe_01	Cocaine	1.2	Sediment	Recreational	Stimulant	Local Anaesthetic
Wivenhoe	Wivenhoe_02	Cocaine	NA	Sediment	Recreational	Stimulant	Local Anaesthetic
Wivenhoe	Wivenhoe_03	Cocaine	0.2	Sediment	Recreational	Stimulant	Local Anaesthetic
Wivenhoe	Wivenhoe_04	Cocaine	0.2	Sediment	Recreational	Stimulant	Local Anaesthetic
Alresford	Alresford_01	Cocaine	0	Sediment	Recreational	Stimulant	Local Anaesthetic
Alresford	Alresford_02	Cocaine	0.2	Sediment	Recreational	Stimulant	Local Anaesthetic
Alresford	Alresford_03	Cocaine	1.2	Sediment	Recreational	Stimulant	Local Anaesthetic
Alresford	Alresford_04	Cocaine	NA	Sediment	Recreational	Stimulant	Local Anaesthetic
Hythe	Hythe_01	Thiacloprid	0.2	Sediment	Pesticide	Insecticide (Neonicotinoid)
Hythe	Hythe_02	Thiacloprid	0	Sediment	Pesticide	Insecticide (Neonicotinoid)
Hythe	Hythe_03	Thiacloprid	0.3	Sediment	Pesticide	Insecticide (Neonicotinoid)
Hythe	Hythe_04	Thiacloprid	0.1	Sediment	Pesticide	Insecticide (Neonicotinoid)
Wivenhoe	Wivenhoe_01	Thiacloprid	0.1	Sediment	Pesticide	Insecticide (Neonicotinoid)
Wivenhoe	Wivenhoe_02	Thiacloprid	0.2	Sediment	Pesticide	Insecticide (Neonicotinoid)
Wivenhoe	Wivenhoe_03	Thiacloprid	0.1	Sediment	Pesticide	Insecticide (Neonicotinoid)
Wivenhoe	Wivenhoe_04	Thiacloprid	0.2	Sediment	Pesticide	Insecticide (Neonicotinoid)
Alresford	Alresford_01	Thiacloprid	0.1	Sediment	Pesticide	Insecticide (Neonicotinoid)
Alresford	Alresford_02	Thiacloprid	0.4	Sediment	Pesticide	Insecticide (Neonicotinoid)
Alresford	Alresford_03	Thiacloprid	2.4	Sediment	Pesticide	Insecticide (Neonicotinoid)
Alresford	Alresford_04	Thiacloprid	0.1	Sediment	Pesticide	Insecticide (Neonicotinoid)
Hythe	Hythe_01	Tramadol	6	Sediment	Pharmaceutical	Analgesic	Recreational
Hythe	Hythe_02	Tramadol	3	Sediment	Pharmaceutical	Analgesic	Recreational
Hythe	Hythe_03	Tramadol	14.1	Sediment	Pharmaceutical	Analgesic	Recreational
Hythe	Hythe_04	Tramadol	13.9	Sediment	Pharmaceutical	Analgesic	Recreational
Wivenhoe	Wivenhoe_01	Tramadol	16.1	Sediment	Pharmaceutical	Analgesic	Recreational
Wivenhoe	Wivenhoe_02	Tramadol	10.7	Sediment	Pharmaceutical	Analgesic	Recreational
Wivenhoe	Wivenhoe_03	Tramadol	8.9	Sediment	Pharmaceutical	Analgesic	Recreational
Wivenhoe	Wivenhoe_04	Tramadol	6.4	Sediment	Pharmaceutical	Analgesic	Recreational
Alresford	Alresford_01	Tramadol	4.3	Sediment	Pharmaceutical	Analgesic	Recreational
Alresford	Alresford_02	Tramadol	5.2	Sediment	Pharmaceutical	Analgesic	Recreational
Alresford	Alresford_03	Tramadol	4	Sediment	Pharmaceutical	Analgesic	Recreational
Alresford	Alresford_04	Tramadol	2.9	Sediment	Pharmaceutical	Analgesic	Recreational
Hythe	Hythe_01	Trimethoprim	2.7	Sediment	Pharmaceutical	Antibiotic
Hythe	Hythe_02	Trimethoprim	2.9	Sediment	Pharmaceutical	Antibiotic
Hythe	Hythe_03	Trimethoprim	4	Sediment	Pharmaceutical	Antibiotic
Hythe	Hythe_04	Trimethoprim	5.4	Sediment	Pharmaceutical	Antibiotic
Wivenhoe	Wivenhoe_01	Trimethoprim	0.8	Sediment	Pharmaceutical	Antibiotic
Wivenhoe	Wivenhoe_02	Trimethoprim	1.5	Sediment	Pharmaceutical	Antibiotic
Wivenhoe	Wivenhoe_03	Trimethoprim	1.2	Sediment	Pharmaceutical	Antibiotic
Wivenhoe	Wivenhoe_04	Trimethoprim	1.1	Sediment	Pharmaceutical	Antibiotic
Alresford	Alresford_01	Trimethoprim	NA	Sediment	Pharmaceutical	Antibiotic
Alresford	Alresford_02	Trimethoprim	1.6	Sediment	Pharmaceutical	Antibiotic
Alresford	Alresford_03	Trimethoprim	2.9	Sediment	Pharmaceutical	Antibiotic
Alresford	Alresford_04	Trimethoprim	0.4	Sediment	Pharmaceutical	Antibiotic
Hythe	Hythe_01	Venlafaxine	8.2	Sediment	Pharmaceutical	SNRI
Hythe	Hythe_02	Venlafaxine	6.1	Sediment	Pharmaceutical	SNRI
Hythe	Hythe_03	Venlafaxine	12.4	Sediment	Pharmaceutical	SNRI
Hythe	Hythe_04	Venlafaxine	13.2	Sediment	Pharmaceutical	SNRI
Wivenhoe	Wivenhoe_01	Venlafaxine	6	Sediment	Pharmaceutical	SNRI
Wivenhoe	Wivenhoe_02	Venlafaxine	3.1	Sediment	Pharmaceutical	SNRI
Wivenhoe	Wivenhoe_03	Venlafaxine	4.4	Sediment	Pharmaceutical	SNRI
Wivenhoe	Wivenhoe_04	Venlafaxine	3.3	Sediment	Pharmaceutical	SNRI
Alresford	Alresford_01	Venlafaxine	0.2	Sediment	Pharmaceutical	SNRI
Alresford	Alresford_02	Venlafaxine	0.3	Sediment	Pharmaceutical	SNRI
Alresford	Alresford_03	Venlafaxine	0.3	Sediment	Pharmaceutical	SNRI
Alresford	Alresford_04	Venlafaxine	0.1	Sediment	Pharmaceutical	SNRI
Hythe	Hythe_01	Verapamil	20.9	Sediment	Pharmaceutical	Calcium Channel Blocker
Hythe	Hythe_02	Verapamil	21.3	Sediment	Pharmaceutical	Calcium Channel Blocker
Hythe	Hythe_03	Verapamil	22.3	Sediment	Pharmaceutical	Calcium Channel Blocker
Hythe	Hythe_04	Verapamil	23.4	Sediment	Pharmaceutical	Calcium Channel Blocker
Wivenhoe	Wivenhoe_01	Verapamil	2.6	Sediment	Pharmaceutical	Calcium Channel Blocker
Wivenhoe	Wivenhoe_02	Verapamil	1.3	Sediment	Pharmaceutical	Calcium Channel Blocker
Wivenhoe	Wivenhoe_03	Verapamil	3.6	Sediment	Pharmaceutical	Calcium Channel Blocker
Wivenhoe	Wivenhoe_04	Verapamil	4.9	Sediment	Pharmaceutical	Calcium Channel Blocker
Alresford	Alresford_01	Verapamil	2.7	Sediment	Pharmaceutical	Calcium Channel Blocker
Alresford	Alresford_02	Verapamil	6.9	Sediment	Pharmaceutical	Calcium Channel Blocker
Alresford	Alresford_03	Verapamil	5.4	Sediment	Pharmaceutical	Calcium Channel Blocker
Alresford	Alresford_04	Verapamil	4.9	Sediment	Pharmaceutical	Calcium Channel Blocker
Hythe	Hythe_01	Chloramphenicol	1.6	Sediment	Pharmaceutical	Antibiotic
Hythe	Hythe_02	Chloramphenicol	0.5	Sediment	Pharmaceutical	Antibiotic
Hythe	Hythe_03	Chloramphenicol	0.7	Sediment	Pharmaceutical	Antibiotic
Hythe	Hythe_04	Chloramphenicol	2.2	Sediment	Pharmaceutical	Antibiotic
Wivenhoe	Wivenhoe_01	Chloramphenicol	0.6	Sediment	Pharmaceutical	Antibiotic
Wivenhoe	Wivenhoe_02	Chloramphenicol	0.5	Sediment	Pharmaceutical	Antibiotic
Wivenhoe	Wivenhoe_03	Chloramphenicol	1.6	Sediment	Pharmaceutical	Antibiotic
Wivenhoe	Wivenhoe_04	Chloramphenicol	1.5	Sediment	Pharmaceutical	Antibiotic
Alresford	Alresford_01	Chloramphenicol	0	Sediment	Pharmaceutical	Antibiotic
Alresford	Alresford_02	Chloramphenicol	1.7	Sediment	Pharmaceutical	Antibiotic
Alresford	Alresford_03	Chloramphenicol	NA	Sediment	Pharmaceutical	Antibiotic
Alresford	Alresford_04	Chloramphenicol	0.1	Sediment	Pharmaceutical	Antibiotic
Hythe	Hythe_01	Orphenadrine	5.9	Sediment	Pharmaceutical	Antichloinergic
Hythe	Hythe_02	Orphenadrine	3.1	Sediment	Pharmaceutical	Antichloinergic
Hythe	Hythe_03	Orphenadrine	3.8	Sediment	Pharmaceutical	Antichloinergic
Hythe	Hythe_04	Orphenadrine	6.4	Sediment	Pharmaceutical	Antichloinergic
Wivenhoe	Wivenhoe_01	Orphenadrine	4.4	Sediment	Pharmaceutical	Antichloinergic
Wivenhoe	Wivenhoe_02	Orphenadrine	0	Sediment	Pharmaceutical	Antichloinergic
Wivenhoe	Wivenhoe_03	Orphenadrine	6.8	Sediment	Pharmaceutical	Antichloinergic
Wivenhoe	Wivenhoe_04	Orphenadrine	5	Sediment	Pharmaceutical	Antichloinergic
Alresford	Alresford_01	Orphenadrine	3.7	Sediment	Pharmaceutical	Antichloinergic
Alresford	Alresford_02	Orphenadrine	9.1	Sediment	Pharmaceutical	Antichloinergic
Alresford	Alresford_03	Orphenadrine	16.4	Sediment	Pharmaceutical	Antichloinergic
Alresford	Alresford_04	Orphenadrine	4.7	Sediment	Pharmaceutical	Antichloinergic
Hythe	Hythe_01	Sulfamethazine	0	Sediment	Pharmaceutical	Antibiotic (Sulfonamide)
Hythe	Hythe_02	Sulfamethazine	2.8	Sediment	Pharmaceutical	Antibiotic (Sulfonamide)
Hythe	Hythe_03	Sulfamethazine	0	Sediment	Pharmaceutical	Antibiotic (Sulfonamide)
Hythe	Hythe_04	Sulfamethazine	0.1	Sediment	Pharmaceutical	Antibiotic (Sulfonamide)
Wivenhoe	Wivenhoe_01	Sulfamethazine	0.4	Sediment	Pharmaceutical	Antibiotic (Sulfonamide)
Wivenhoe	Wivenhoe_02	Sulfamethazine	2.1	Sediment	Pharmaceutical	Antibiotic (Sulfonamide)
Wivenhoe	Wivenhoe_03	Sulfamethazine	2.8	Sediment	Pharmaceutical	Antibiotic (Sulfonamide)
Wivenhoe	Wivenhoe_04	Sulfamethazine	3.4	Sediment	Pharmaceutical	Antibiotic (Sulfonamide)
Alresford	Alresford_01	Sulfamethazine	0.1	Sediment	Pharmaceutical	Antibiotic (Sulfonamide)
Alresford	Alresford_02	Sulfamethazine	1	Sediment	Pharmaceutical	Antibiotic (Sulfonamide)
Alresford	Alresford_03	Sulfamethazine	4.4	Sediment	Pharmaceutical	Antibiotic (Sulfonamide)
Alresford	Alresford_04	Sulfamethazine	NA	Sediment	Pharmaceutical	Antibiotic (Sulfonamide)
Hythe	Hythe_01	Buspirone	0.7	Sediment	Pharmaceutical	Anxiolytic
Hythe	Hythe_02	Buspirone	0.6	Sediment	Pharmaceutical	Anxiolytic
Hythe	Hythe_03	Buspirone	0.6	Sediment	Pharmaceutical	Anxiolytic
Hythe	Hythe_04	Buspirone	0.9	Sediment	Pharmaceutical	Anxiolytic
Wivenhoe	Wivenhoe_01	Buspirone	0.7	Sediment	Pharmaceutical	Anxiolytic
Wivenhoe	Wivenhoe_02	Buspirone	0	Sediment	Pharmaceutical	Anxiolytic
Wivenhoe	Wivenhoe_03	Buspirone	0	Sediment	Pharmaceutical	Anxiolytic
Wivenhoe	Wivenhoe_04	Buspirone	2	Sediment	Pharmaceutical	Anxiolytic
Alresford	Alresford_01	Buspirone	1.1	Sediment	Pharmaceutical	Anxiolytic
Alresford	Alresford_02	Buspirone	3.2	Sediment	Pharmaceutical	Anxiolytic
Alresford	Alresford_03	Buspirone	11.4	Sediment	Pharmaceutical	Anxiolytic
Alresford	Alresford_04	Buspirone	1.9	Sediment	Pharmaceutical	Anxiolytic
Hythe	Hythe_01	Propamocarb	0	Sediment	Pesticide	Fungicide
Hythe	Hythe_02	Propamocarb	0	Sediment	Pesticide	Fungicide
Hythe	Hythe_03	Propamocarb	1	Sediment	Pesticide	Fungicide
Hythe	Hythe_04	Propamocarb	0.3	Sediment	Pesticide	Fungicide
Wivenhoe	Wivenhoe_01	Propamocarb	1.5	Sediment	Pesticide	Fungicide
Wivenhoe	Wivenhoe_02	Propamocarb	0.5	Sediment	Pesticide	Fungicide
Wivenhoe	Wivenhoe_03	Propamocarb	1.7	Sediment	Pesticide	Fungicide
Wivenhoe	Wivenhoe_04	Propamocarb	0.5	Sediment	Pesticide	Fungicide
Alresford	Alresford_01	Propamocarb	0.6	Sediment	Pesticide	Fungicide
Alresford	Alresford_02	Propamocarb	NA	Sediment	Pesticide	Fungicide
Alresford	Alresford_03	Propamocarb	0.3	Sediment	Pesticide	Fungicide
Alresford	Alresford_04	Propamocarb	0.3	Sediment	Pesticide	Fungicide
Hythe	Hythe_01	Tacrine	0	Sediment	Pharmaceutical	Acetylcholinesterase inhibitor
Hythe	Hythe_02	Tacrine	0.5	Sediment	Pharmaceutical	Acetylcholinesterase inhibitor
Hythe	Hythe_03	Tacrine	0.5	Sediment	Pharmaceutical	Acetylcholinesterase inhibitor
Hythe	Hythe_04	Tacrine	0.8	Sediment	Pharmaceutical	Acetylcholinesterase inhibitor
Wivenhoe	Wivenhoe_01	Tacrine	0.6	Sediment	Pharmaceutical	Acetylcholinesterase inhibitor
Wivenhoe	Wivenhoe_02	Tacrine	0	Sediment	Pharmaceutical	Acetylcholinesterase inhibitor
Wivenhoe	Wivenhoe_03	Tacrine	0	Sediment	Pharmaceutical	Acetylcholinesterase inhibitor
Wivenhoe	Wivenhoe_04	Tacrine	1	Sediment	Pharmaceutical	Acetylcholinesterase inhibitor
Alresford	Alresford_01	Tacrine	0.6	Sediment	Pharmaceutical	Acetylcholinesterase inhibitor
Alresford	Alresford_02	Tacrine	2	Sediment	Pharmaceutical	Acetylcholinesterase inhibitor
Alresford	Alresford_03	Tacrine	1.5	Sediment	Pharmaceutical	Acetylcholinesterase inhibitor
Alresford	Alresford_04	Tacrine	1.7	Sediment	Pharmaceutical	Acetylcholinesterase inhibitor
Hythe	Hythe_01	Azithromycin	NA	Sediment	Pharmaceutical	Antibiotic (Macrolide)
Hythe	Hythe_02	Azithromycin	NA	Sediment	Pharmaceutical	Antibiotic (Macrolide)
Hythe	Hythe_03	Azithromycin	NA	Sediment	Pharmaceutical	Antibiotic (Macrolide)
Hythe	Hythe_04	Azithromycin	NA	Sediment	Pharmaceutical	Antibiotic (Macrolide)
Wivenhoe	Wivenhoe_01	Azithromycin	0	Sediment	Pharmaceutical	Antibiotic (Macrolide)
Wivenhoe	Wivenhoe_02	Azithromycin	0	Sediment	Pharmaceutical	Antibiotic (Macrolide)
Wivenhoe	Wivenhoe_03	Azithromycin	0	Sediment	Pharmaceutical	Antibiotic (Macrolide)
Wivenhoe	Wivenhoe_04	Azithromycin	0	Sediment	Pharmaceutical	Antibiotic (Macrolide)
Alresford	Alresford_01	Azithromycin	NA	Sediment	Pharmaceutical	Antibiotic (Macrolide)
Alresford	Alresford_02	Azithromycin	NA	Sediment	Pharmaceutical	Antibiotic (Macrolide)
Alresford	Alresford_03	Azithromycin	NA	Sediment	Pharmaceutical	Antibiotic (Macrolide)
Alresford	Alresford_04	Azithromycin	NA	Sediment	Pharmaceutical	Antibiotic (Macrolide)
Hythe	Hythe_01	Diclofenac	NA	Sediment	Pharmaceutical	NSAID
Hythe	Hythe_02	Diclofenac	0.8	Sediment	Pharmaceutical	NSAID
Hythe	Hythe_03	Diclofenac	5.2	Sediment	Pharmaceutical	NSAID
Hythe	Hythe_04	Diclofenac	3.5	Sediment	Pharmaceutical	NSAID
Wivenhoe	Wivenhoe_01	Diclofenac	0	Sediment	Pharmaceutical	NSAID
Wivenhoe	Wivenhoe_02	Diclofenac	0	Sediment	Pharmaceutical	NSAID
Wivenhoe	Wivenhoe_03	Diclofenac	1.8	Sediment	Pharmaceutical	NSAID
Wivenhoe	Wivenhoe_04	Diclofenac	0.8	Sediment	Pharmaceutical	NSAID
Alresford	Alresford_01	Diclofenac	0.2	Sediment	Pharmaceutical	NSAID
Alresford	Alresford_02	Diclofenac	0	Sediment	Pharmaceutical	NSAID
Alresford	Alresford_03	Diclofenac	1.7	Sediment	Pharmaceutical	NSAID
Alresford	Alresford_04	Diclofenac	0	Sediment	Pharmaceutical	NSAID
Hythe	Hythe_01	MDMA	0	Sediment	Recreational	Stimulant
Hythe	Hythe_02	MDMA	0	Sediment	Recreational	Stimulant
Hythe	Hythe_03	MDMA	NA	Sediment	Recreational	Stimulant
Hythe	Hythe_04	MDMA	NA	Sediment	Recreational	Stimulant
Wivenhoe	Wivenhoe_01	MDMA	NA	Sediment	Recreational	Stimulant
Wivenhoe	Wivenhoe_02	MDMA	0	Sediment	Recreational	Stimulant
Wivenhoe	Wivenhoe_03	MDMA	NA	Sediment	Recreational	Stimulant
Wivenhoe	Wivenhoe_04	MDMA	NA	Sediment	Recreational	Stimulant
Alresford	Alresford_01	MDMA	NA	Sediment	Recreational	Stimulant
Alresford	Alresford_02	MDMA	0	Sediment	Recreational	Stimulant
Alresford	Alresford_03	MDMA	NA	Sediment	Recreational	Stimulant
Alresford	Alresford_04	MDMA	NA	Sediment	Recreational	Stimulant
Hythe	Hythe_01	Benzatropine	0	Sediment	Pharmaceutical	Antipsychotic
Hythe	Hythe_02	Benzatropine	0	Sediment	Pharmaceutical	Antipsychotic
Hythe	Hythe_03	Benzatropine	0	Sediment	Pharmaceutical	Antipsychotic
Hythe	Hythe_04	Benzatropine	NA	Sediment	Pharmaceutical	Antipsychotic
Wivenhoe	Wivenhoe_01	Benzatropine	NA	Sediment	Pharmaceutical	Antipsychotic
Wivenhoe	Wivenhoe_02	Benzatropine	0	Sediment	Pharmaceutical	Antipsychotic
Wivenhoe	Wivenhoe_03	Benzatropine	0	Sediment	Pharmaceutical	Antipsychotic
Wivenhoe	Wivenhoe_04	Benzatropine	NA	Sediment	Pharmaceutical	Antipsychotic
Alresford	Alresford_01	Benzatropine	NA	Sediment	Pharmaceutical	Antipsychotic
Alresford	Alresford_02	Benzatropine	NA	Sediment	Pharmaceutical	Antipsychotic
Alresford	Alresford_03	Benzatropine	NA	Sediment	Pharmaceutical	Antipsychotic
Alresford	Alresford_04	Benzatropine	NA	Sediment	Pharmaceutical	Antipsychotic
Hythe	Hythe_01	Memantine	NA	Sediment	Pharmaceutical	Antipsychotic
Hythe	Hythe_02	Memantine	0	Sediment	Pharmaceutical	Antipsychotic
Hythe	Hythe_03	Memantine	NA	Sediment	Pharmaceutical	Antipsychotic
Hythe	Hythe_04	Memantine	1.6	Sediment	Pharmaceutical	Antipsychotic
Wivenhoe	Wivenhoe_01	Memantine	0	Sediment	Pharmaceutical	Antipsychotic
Wivenhoe	Wivenhoe_02	Memantine	0	Sediment	Pharmaceutical	Antipsychotic
Wivenhoe	Wivenhoe_03	Memantine	0	Sediment	Pharmaceutical	Antipsychotic
Wivenhoe	Wivenhoe_04	Memantine	0	Sediment	Pharmaceutical	Antipsychotic
Alresford	Alresford_01	Memantine	0	Sediment	Pharmaceutical	Antipsychotic
Alresford	Alresford_02	Memantine	0	Sediment	Pharmaceutical	Antipsychotic
Alresford	Alresford_03	Memantine	1.9	Sediment	Pharmaceutical	Antipsychotic
Alresford	Alresford_04	Memantine	0	Sediment	Pharmaceutical	Antipsychotic
Hythe	Hythe_01	Nordiazepam	1.1	Sediment	Pharmaceutical	Benzodiazepine	Recreational
Hythe	Hythe_02	Nordiazepam	3.4	Sediment	Pharmaceutical	Benzodiazepine	Recreational
Hythe	Hythe_03	Nordiazepam	4	Sediment	Pharmaceutical	Benzodiazepine	Recreational
Hythe	Hythe_04	Nordiazepam	3.7	Sediment	Pharmaceutical	Benzodiazepine	Recreational
Wivenhoe	Wivenhoe_01	Nordiazepam	0	Sediment	Pharmaceutical	Benzodiazepine	Recreational
Wivenhoe	Wivenhoe_02	Nordiazepam	0	Sediment	Pharmaceutical	Benzodiazepine	Recreational
Wivenhoe	Wivenhoe_03	Nordiazepam	0	Sediment	Pharmaceutical	Benzodiazepine	Recreational
Wivenhoe	Wivenhoe_04	Nordiazepam	0	Sediment	Pharmaceutical	Benzodiazepine	Recreational
Alresford	Alresford_01	Nordiazepam	0	Sediment	Pharmaceutical	Benzodiazepine	Recreational
Alresford	Alresford_02	Nordiazepam	0	Sediment	Pharmaceutical	Benzodiazepine	Recreational
Alresford	Alresford_03	Nordiazepam	0	Sediment	Pharmaceutical	Benzodiazepine	Recreational
Alresford	Alresford_04	Nordiazepam	0	Sediment	Pharmaceutical	Benzodiazepine	Recreational
Hythe	Hythe_01	Diazepam	3.5	Sediment	Pharmaceutical	Benzodiazepine	Recreational
Hythe	Hythe_02	Diazepam	0	Sediment	Pharmaceutical	Benzodiazepine	Recreational
Hythe	Hythe_03	Diazepam	0	Sediment	Pharmaceutical	Benzodiazepine	Recreational
Hythe	Hythe_04	Diazepam	0	Sediment	Pharmaceutical	Benzodiazepine	Recreational
Wivenhoe	Wivenhoe_01	Diazepam	0	Sediment	Pharmaceutical	Benzodiazepine	Recreational
Wivenhoe	Wivenhoe_02	Diazepam	0	Sediment	Pharmaceutical	Benzodiazepine	Recreational
Wivenhoe	Wivenhoe_03	Diazepam	0	Sediment	Pharmaceutical	Benzodiazepine	Recreational
Wivenhoe	Wivenhoe_04	Diazepam	0	Sediment	Pharmaceutical	Benzodiazepine	Recreational
Alresford	Alresford_01	Diazepam	0	Sediment	Pharmaceutical	Benzodiazepine	Recreational
Alresford	Alresford_02	Diazepam	0	Sediment	Pharmaceutical	Benzodiazepine	Recreational
Alresford	Alresford_03	Diazepam	0	Sediment	Pharmaceutical	Benzodiazepine	Recreational
Alresford	Alresford_04	Diazepam	0	Sediment	Pharmaceutical	Benzodiazepine	Recreational
Hythe	Hythe_01	Benzoylecgonine	16.4	Surface Water	Recreational	Metabolite
Hythe	Hythe_02	Benzoylecgonine	14	Surface Water	Recreational	Metabolite
Hythe	Hythe_03	Benzoylecgonine	28.8	Surface Water	Recreational	Metabolite
Wivenhoe	Wivenhoe_01	Benzoylecgonine	15.2	Surface Water	Recreational	Metabolite
Wivenhoe	Wivenhoe_02	Benzoylecgonine	13.1	Surface Water	Recreational	Metabolite
Wivenhoe	Wivenhoe_03	Benzoylecgonine	9.3	Surface Water	Recreational	Metabolite
Alresford	Alresford_01	Benzoylecgonine	9.3	Surface Water	Recreational	Metabolite
Alresford	Alresford_02	Benzoylecgonine	8.6	Surface Water	Recreational	Metabolite
Alresford	Alresford_03	Benzoylecgonine	10.7	Surface Water	Recreational	Metabolite
Hythe	Hythe_01	Diphenhydramine	0.8	Surface Water	Pharmaceutical	Antihistamine
Hythe	Hythe_02	Diphenhydramine	1.5	Surface Water	Pharmaceutical	Antihistamine
Hythe	Hythe_03	Diphenhydramine	0.9	Surface Water	Pharmaceutical	Antihistamine
Wivenhoe	Wivenhoe_01	Diphenhydramine	0.3	Surface Water	Pharmaceutical	Antihistamine
Wivenhoe	Wivenhoe_02	Diphenhydramine	0.05	Surface Water	Pharmaceutical	Antihistamine
Wivenhoe	Wivenhoe_03	Diphenhydramine	1.6	Surface Water	Pharmaceutical	Antihistamine
Alresford	Alresford_01	Diphenhydramine	0.04	Surface Water	Pharmaceutical	Antihistamine
Alresford	Alresford_02	Diphenhydramine	0.1	Surface Water	Pharmaceutical	Antihistamine
Alresford	Alresford_03	Diphenhydramine	1.2	Surface Water	Pharmaceutical	Antihistamine
Hythe	Hythe_01	Sulfisoxazole	0.9	Surface Water	Pharmaceutical	Antibiotic (Sulfonamide)
Hythe	Hythe_02	Sulfisoxazole	0.9	Surface Water	Pharmaceutical	Antibiotic (Sulfonamide)
Hythe	Hythe_03	Sulfisoxazole	0.5	Surface Water	Pharmaceutical	Antibiotic (Sulfonamide)
Wivenhoe	Wivenhoe_01	Sulfisoxazole	0.1	Surface Water	Pharmaceutical	Antibiotic (Sulfonamide)
Wivenhoe	Wivenhoe_02	Sulfisoxazole	0.4	Surface Water	Pharmaceutical	Antibiotic (Sulfonamide)
Wivenhoe	Wivenhoe_03	Sulfisoxazole	0.9	Surface Water	Pharmaceutical	Antibiotic (Sulfonamide)
Alresford	Alresford_01	Sulfisoxazole	0.4	Surface Water	Pharmaceutical	Antibiotic (Sulfonamide)
Alresford	Alresford_02	Sulfisoxazole	0.2	Surface Water	Pharmaceutical	Antibiotic (Sulfonamide)
Alresford	Alresford_03	Sulfisoxazole	1.4	Surface Water	Pharmaceutical	Antibiotic (Sulfonamide)
Hythe	Hythe_01	Warfarin	24.5	Surface Water	Pharmaceutical	Anticoagulant
Hythe	Hythe_02	Warfarin	26.9	Surface Water	Pharmaceutical	Anticoagulant
Hythe	Hythe_03	Warfarin	10.2	Surface Water	Pharmaceutical	Anticoagulant
Wivenhoe	Wivenhoe_01	Warfarin	1.4	Surface Water	Pharmaceutical	Anticoagulant
Wivenhoe	Wivenhoe_02	Warfarin	10.4	Surface Water	Pharmaceutical	Anticoagulant
Wivenhoe	Wivenhoe_03	Warfarin	11.2	Surface Water	Pharmaceutical	Anticoagulant
Alresford	Alresford_01	Warfarin	7.7	Surface Water	Pharmaceutical	Anticoagulant
Alresford	Alresford_02	Warfarin	2.7	Surface Water	Pharmaceutical	Anticoagulant
Alresford	Alresford_03	Warfarin	5.6	Surface Water	Pharmaceutical	Anticoagulant
Hythe	Hythe_01	Bezafibrate	9.1	Surface Water	Pharmaceutical	Antilipemic
Hythe	Hythe_02	Bezafibrate	9.1	Surface Water	Pharmaceutical	Antilipemic
Hythe	Hythe_03	Bezafibrate	9.2	Surface Water	Pharmaceutical	Antilipemic
Wivenhoe	Wivenhoe_01	Bezafibrate	13.6	Surface Water	Pharmaceutical	Antilipemic
Wivenhoe	Wivenhoe_02	Bezafibrate	8.2	Surface Water	Pharmaceutical	Antilipemic
Wivenhoe	Wivenhoe_03	Bezafibrate	3.1	Surface Water	Pharmaceutical	Antilipemic
Alresford	Alresford_01	Bezafibrate	NA	Surface Water	Pharmaceutical	Antilipemic
Alresford	Alresford_02	Bezafibrate	NA	Surface Water	Pharmaceutical	Antilipemic
Alresford	Alresford_03	Bezafibrate	6.8	Surface Water	Pharmaceutical	Antilipemic
Hythe	Hythe_01	Clofibric.acid	5.1	Surface Water	Pharmaceutical	Antilipemic
Hythe	Hythe_02	Clofibric.acid	NA	Surface Water	Pharmaceutical	Antilipemic
Hythe	Hythe_03	Clofibric.acid	NA	Surface Water	Pharmaceutical	Antilipemic
Wivenhoe	Wivenhoe_01	Clofibric.acid	1.6	Surface Water	Pharmaceutical	Antilipemic
Wivenhoe	Wivenhoe_02	Clofibric.acid	4	Surface Water	Pharmaceutical	Antilipemic
Wivenhoe	Wivenhoe_03	Clofibric.acid	24.3	Surface Water	Pharmaceutical	Antilipemic
Alresford	Alresford_01	Clofibric.acid	2.2	Surface Water	Pharmaceutical	Antilipemic
Alresford	Alresford_02	Clofibric.acid	0.5	Surface Water	Pharmaceutical	Antilipemic
Alresford	Alresford_03	Clofibric.acid	3.7	Surface Water	Pharmaceutical	Antilipemic
Hythe	Hythe_01	Metoprolol	16.7	Surface Water	Pharmaceutical	Beta-blocker
Hythe	Hythe_02	Metoprolol	28.8	Surface Water	Pharmaceutical	Beta-blocker
Hythe	Hythe_03	Metoprolol	27.7	Surface Water	Pharmaceutical	Beta-blocker
Wivenhoe	Wivenhoe_01	Metoprolol	3.5	Surface Water	Pharmaceutical	Beta-blocker
Wivenhoe	Wivenhoe_02	Metoprolol	61.2	Surface Water	Pharmaceutical	Beta-blocker
Wivenhoe	Wivenhoe_03	Metoprolol	NA	Surface Water	Pharmaceutical	Beta-blocker
Alresford	Alresford_01	Metoprolol	NA	Surface Water	Pharmaceutical	Beta-blocker
Alresford	Alresford_02	Metoprolol	NA	Surface Water	Pharmaceutical	Beta-blocker
Alresford	Alresford_03	Metoprolol	19.3	Surface Water	Pharmaceutical	Beta-blocker
Hythe	Hythe_01	Tramadol	15.1	Surface Water	Pharmaceutical	Analgesic	Recreational
Hythe	Hythe_02	Tramadol	24	Surface Water	Pharmaceutical	Analgesic	Recreational
Hythe	Hythe_03	Tramadol	21.6	Surface Water	Pharmaceutical	Analgesic	Recreational
Wivenhoe	Wivenhoe_01	Tramadol	8.5	Surface Water	Pharmaceutical	Analgesic	Recreational
Wivenhoe	Wivenhoe_02	Tramadol	4	Surface Water	Pharmaceutical	Analgesic	Recreational
Wivenhoe	Wivenhoe_03	Tramadol	1.8	Surface Water	Pharmaceutical	Analgesic	Recreational
Alresford	Alresford_01	Tramadol	NA	Surface Water	Pharmaceutical	Analgesic	Recreational
Alresford	Alresford_02	Tramadol	NA	Surface Water	Pharmaceutical	Analgesic	Recreational
Alresford	Alresford_03	Tramadol	NA	Surface Water	Pharmaceutical	Analgesic	Recreational
Hythe	Hythe_01	Cocaine	1.4	Surface Water	Recreational	Stimulant	Local Anaesthetic
Hythe	Hythe_02	Cocaine	2.7	Surface Water	Recreational	Stimulant	Local Anaesthetic
Hythe	Hythe_03	Cocaine	5.5	Surface Water	Recreational	Stimulant	Local Anaesthetic
Wivenhoe	Wivenhoe_01	Cocaine	NA	Surface Water	Recreational	Stimulant	Local Anaesthetic
Wivenhoe	Wivenhoe_02	Cocaine	NA	Surface Water	Recreational	Stimulant	Local Anaesthetic
Wivenhoe	Wivenhoe_03	Cocaine	1.2	Surface Water	Recreational	Stimulant	Local Anaesthetic
Alresford	Alresford_01	Cocaine	NA	Surface Water	Recreational	Stimulant	Local Anaesthetic
Alresford	Alresford_02	Cocaine	NA	Surface Water	Recreational	Stimulant	Local Anaesthetic
Alresford	Alresford_03	Cocaine	1.4	Surface Water	Recreational	Stimulant	Local Anaesthetic
Hythe	Hythe_01	Lidocaine	7.7	Surface Water	Pharmaceutical	Local Anaesthetic
Hythe	Hythe_02	Lidocaine	4	Surface Water	Pharmaceutical	Local Anaesthetic
Hythe	Hythe_03	Lidocaine	14.9	Surface Water	Pharmaceutical	Local Anaesthetic
Wivenhoe	Wivenhoe_01	Lidocaine	20.8	Surface Water	Pharmaceutical	Local Anaesthetic
Wivenhoe	Wivenhoe_02	Lidocaine	2.2	Surface Water	Pharmaceutical	Local Anaesthetic
Wivenhoe	Wivenhoe_03	Lidocaine	NA	Surface Water	Pharmaceutical	Local Anaesthetic
Alresford	Alresford_01	Lidocaine	NA	Surface Water	Pharmaceutical	Local Anaesthetic
Alresford	Alresford_02	Lidocaine	NA	Surface Water	Pharmaceutical	Local Anaesthetic
Alresford	Alresford_03	Lidocaine	NA	Surface Water	Pharmaceutical	Local Anaesthetic
Hythe	Hythe_01	Risperidone	89.7	Surface Water	Pharmaceutical	Antipsychotic
Hythe	Hythe_02	Risperidone	385.9	Surface Water	Pharmaceutical	Antipsychotic
Hythe	Hythe_03	Risperidone	NA	Surface Water	Pharmaceutical	Antipsychotic
Wivenhoe	Wivenhoe_01	Risperidone	NA	Surface Water	Pharmaceutical	Antipsychotic
Wivenhoe	Wivenhoe_02	Risperidone	6.8	Surface Water	Pharmaceutical	Antipsychotic
Wivenhoe	Wivenhoe_03	Risperidone	NA	Surface Water	Pharmaceutical	Antipsychotic
Alresford	Alresford_01	Risperidone	NA	Surface Water	Pharmaceutical	Antipsychotic
Alresford	Alresford_02	Risperidone	1.1	Surface Water	Pharmaceutical	Antipsychotic
Alresford	Alresford_03	Risperidone	55	Surface Water	Pharmaceutical	Antipsychotic
Hythe	Hythe_01	Carbamazepine	15.8	Surface Water	Pharmaceutical	Anticonvulsant
Hythe	Hythe_02	Carbamazepine	40.2	Surface Water	Pharmaceutical	Anticonvulsant
Hythe	Hythe_03	Carbamazepine	36.7	Surface Water	Pharmaceutical	Anticonvulsant
Wivenhoe	Wivenhoe_01	Carbamazepine	0.1	Surface Water	Pharmaceutical	Anticonvulsant
Wivenhoe	Wivenhoe_02	Carbamazepine	NA	Surface Water	Pharmaceutical	Anticonvulsant
Wivenhoe	Wivenhoe_03	Carbamazepine	NA	Surface Water	Pharmaceutical	Anticonvulsant
Alresford	Alresford_01	Carbamazepine	NA	Surface Water	Pharmaceutical	Anticonvulsant
Alresford	Alresford_02	Carbamazepine	NA	Surface Water	Pharmaceutical	Anticonvulsant
Alresford	Alresford_03	Carbamazepine	NA	Surface Water	Pharmaceutical	Anticonvulsant
Hythe	Hythe_01	Methylphenidate	0.7	Surface Water	Pharmaceutical	Stimulant
Hythe	Hythe_02	Methylphenidate	1.9	Surface Water	Pharmaceutical	Stimulant
Hythe	Hythe_03	Methylphenidate	1.2	Surface Water	Pharmaceutical	Stimulant
Wivenhoe	Wivenhoe_01	Methylphenidate	NA	Surface Water	Pharmaceutical	Stimulant
Wivenhoe	Wivenhoe_02	Methylphenidate	NA	Surface Water	Pharmaceutical	Stimulant
Wivenhoe	Wivenhoe_03	Methylphenidate	0.1	Surface Water	Pharmaceutical	Stimulant
Alresford	Alresford_01	Methylphenidate	NA	Surface Water	Pharmaceutical	Stimulant
Alresford	Alresford_02	Methylphenidate	NA	Surface Water	Pharmaceutical	Stimulant
Alresford	Alresford_03	Methylphenidate	NA	Surface Water	Pharmaceutical	Stimulant
Hythe	Hythe_01	Oxazepam	16.1	Surface Water	Pharmaceutical	Benzodiazepine	Recreational
Hythe	Hythe_02	Oxazepam	38.3	Surface Water	Pharmaceutical	Benzodiazepine	Recreational
Hythe	Hythe_03	Oxazepam	34.2	Surface Water	Pharmaceutical	Benzodiazepine	Recreational
Wivenhoe	Wivenhoe_01	Oxazepam	3.4	Surface Water	Pharmaceutical	Benzodiazepine	Recreational
Wivenhoe	Wivenhoe_02	Oxazepam	NA	Surface Water	Pharmaceutical	Benzodiazepine	Recreational
Wivenhoe	Wivenhoe_03	Oxazepam	NA	Surface Water	Pharmaceutical	Benzodiazepine	Recreational
Alresford	Alresford_01	Oxazepam	NA	Surface Water	Pharmaceutical	Benzodiazepine	Recreational
Alresford	Alresford_02	Oxazepam	NA	Surface Water	Pharmaceutical	Benzodiazepine	Recreational
Alresford	Alresford_03	Oxazepam	NA	Surface Water	Pharmaceutical	Benzodiazepine	Recreational
Hythe	Hythe_01	Tamsulosin	NA	Surface Water	Pharmaceutical	Alpha-blocker
Hythe	Hythe_02	Tamsulosin	1.3	Surface Water	Pharmaceutical	Alpha-blocker
Hythe	Hythe_03	Tamsulosin	0	Surface Water	Pharmaceutical	Alpha-blocker
Wivenhoe	Wivenhoe_01	Tamsulosin	NA	Surface Water	Pharmaceutical	Alpha-blocker
Wivenhoe	Wivenhoe_02	Tamsulosin	3.8	Surface Water	Pharmaceutical	Alpha-blocker
Wivenhoe	Wivenhoe_03	Tamsulosin	29.8	Surface Water	Pharmaceutical	Alpha-blocker
Alresford	Alresford_01	Tamsulosin	NA	Surface Water	Pharmaceutical	Alpha-blocker
Alresford	Alresford_02	Tamsulosin	NA	Surface Water	Pharmaceutical	Alpha-blocker
Alresford	Alresford_03	Tamsulosin	NA	Surface Water	Pharmaceutical	Alpha-blocker
Hythe	Hythe_01	Acetamiprid	192.3	Surface Water	Pesticide	Insecticide (Neonicotinoid)
Hythe	Hythe_02	Acetamiprid	195	Surface Water	Pesticide	Insecticide (Neonicotinoid)
Hythe	Hythe_03	Acetamiprid	285.5	Surface Water	Pesticide	Insecticide (Neonicotinoid)
Wivenhoe	Wivenhoe_01	Acetamiprid	NA	Surface Water	Pesticide	Insecticide (Neonicotinoid)
Wivenhoe	Wivenhoe_02	Acetamiprid	NA	Surface Water	Pesticide	Insecticide (Neonicotinoid)
Wivenhoe	Wivenhoe_03	Acetamiprid	NA	Surface Water	Pesticide	Insecticide (Neonicotinoid)
Alresford	Alresford_01	Acetamiprid	NA	Surface Water	Pesticide	Insecticide (Neonicotinoid)
Alresford	Alresford_02	Acetamiprid	NA	Surface Water	Pesticide	Insecticide (Neonicotinoid)
Alresford	Alresford_03	Acetamiprid	NA	Surface Water	Pesticide	Insecticide (Neonicotinoid)
Hythe	Hythe_01	Bisoprolol	14.8	Surface Water	Pharmaceutical	Beta-blocker
Hythe	Hythe_02	Bisoprolol	0.7	Surface Water	Pharmaceutical	Beta-blocker
Hythe	Hythe_03	Bisoprolol	24.1	Surface Water	Pharmaceutical	Beta-blocker
Wivenhoe	Wivenhoe_01	Bisoprolol	NA	Surface Water	Pharmaceutical	Beta-blocker
Wivenhoe	Wivenhoe_02	Bisoprolol	NA	Surface Water	Pharmaceutical	Beta-blocker
Wivenhoe	Wivenhoe_03	Bisoprolol	NA	Surface Water	Pharmaceutical	Beta-blocker
Alresford	Alresford_01	Bisoprolol	NA	Surface Water	Pharmaceutical	Beta-blocker
Alresford	Alresford_02	Bisoprolol	NA	Surface Water	Pharmaceutical	Beta-blocker
Alresford	Alresford_03	Bisoprolol	NA	Surface Water	Pharmaceutical	Beta-blocker
Hythe	Hythe_01	CBZ.epoxide	31.7	Surface Water	Pharmaceutical	Metabolite
Hythe	Hythe_02	CBZ.epoxide	72.1	Surface Water	Pharmaceutical	Metabolite
Hythe	Hythe_03	CBZ.epoxide	99.5	Surface Water	Pharmaceutical	Metabolite
Wivenhoe	Wivenhoe_01	CBZ.epoxide	NA	Surface Water	Pharmaceutical	Metabolite
Wivenhoe	Wivenhoe_02	CBZ.epoxide	NA	Surface Water	Pharmaceutical	Metabolite
Wivenhoe	Wivenhoe_03	CBZ.epoxide	NA	Surface Water	Pharmaceutical	Metabolite
Alresford	Alresford_01	CBZ.epoxide	NA	Surface Water	Pharmaceutical	Metabolite
Alresford	Alresford_02	CBZ.epoxide	NA	Surface Water	Pharmaceutical	Metabolite
Alresford	Alresford_03	CBZ.epoxide	NA	Surface Water	Pharmaceutical	Metabolite
Hythe	Hythe_01	Diclofenac	44.2	Surface Water	Pharmaceutical	NSAID
Hythe	Hythe_02	Diclofenac	100.3	Surface Water	Pharmaceutical	NSAID
Hythe	Hythe_03	Diclofenac	63.6	Surface Water	Pharmaceutical	NSAID
Wivenhoe	Wivenhoe_01	Diclofenac	NA	Surface Water	Pharmaceutical	NSAID
Wivenhoe	Wivenhoe_02	Diclofenac	NA	Surface Water	Pharmaceutical	NSAID
Wivenhoe	Wivenhoe_03	Diclofenac	NA	Surface Water	Pharmaceutical	NSAID
Alresford	Alresford_01	Diclofenac	NA	Surface Water	Pharmaceutical	NSAID
Alresford	Alresford_02	Diclofenac	NA	Surface Water	Pharmaceutical	NSAID
Alresford	Alresford_03	Diclofenac	NA	Surface Water	Pharmaceutical	NSAID
Hythe	Hythe_01	Imidacloprid	64.1	Surface Water	Pesticide	Insecticide (Neonicotinoid)
Hythe	Hythe_02	Imidacloprid	119.9	Surface Water	Pesticide	Insecticide (Neonicotinoid)
Hythe	Hythe_03	Imidacloprid	173.5	Surface Water	Pesticide	Insecticide (Neonicotinoid)
Wivenhoe	Wivenhoe_01	Imidacloprid	NA	Surface Water	Pesticide	Insecticide (Neonicotinoid)
Wivenhoe	Wivenhoe_02	Imidacloprid	NA	Surface Water	Pesticide	Insecticide (Neonicotinoid)
Wivenhoe	Wivenhoe_03	Imidacloprid	NA	Surface Water	Pesticide	Insecticide (Neonicotinoid)
Alresford	Alresford_01	Imidacloprid	NA	Surface Water	Pesticide	Insecticide (Neonicotinoid)
Alresford	Alresford_02	Imidacloprid	NA	Surface Water	Pesticide	Insecticide (Neonicotinoid)
Alresford	Alresford_03	Imidacloprid	NA	Surface Water	Pesticide	Insecticide (Neonicotinoid)
Hythe	Hythe_01	Ketamine	36.3	Surface Water	Recreational	Anaesthesic	Veterinary medicine
Hythe	Hythe_02	Ketamine	53.5	Surface Water	Recreational	Anaesthesic	Veterinary medicine
Hythe	Hythe_03	Ketamine	89.8	Surface Water	Recreational	Anaesthesic	Veterinary medicine
Wivenhoe	Wivenhoe_01	Ketamine	NA	Surface Water	Recreational	Anaesthesic	Veterinary medicine
Wivenhoe	Wivenhoe_02	Ketamine	NA	Surface Water	Recreational	Anaesthesic	Veterinary medicine
Wivenhoe	Wivenhoe_03	Ketamine	NA	Surface Water	Recreational	Anaesthesic	Veterinary medicine
Alresford	Alresford_01	Ketamine	NA	Surface Water	Recreational	Anaesthesic	Veterinary medicine
Alresford	Alresford_02	Ketamine	NA	Surface Water	Recreational	Anaesthesic	Veterinary medicine
Alresford	Alresford_03	Ketamine	NA	Surface Water	Recreational	Anaesthesic	Veterinary medicine
Hythe	Hythe_01	MDMA	27.7	Surface Water	Recreational	Stimulant
Hythe	Hythe_02	MDMA	49.7	Surface Water	Recreational	Stimulant
Hythe	Hythe_03	MDMA	63	Surface Water	Recreational	Stimulant
Wivenhoe	Wivenhoe_01	MDMA	NA	Surface Water	Recreational	Stimulant
Wivenhoe	Wivenhoe_02	MDMA	NA	Surface Water	Recreational	Stimulant
Wivenhoe	Wivenhoe_03	MDMA	NA	Surface Water	Recreational	Stimulant
Alresford	Alresford_01	MDMA	NA	Surface Water	Recreational	Stimulant
Alresford	Alresford_02	MDMA	NA	Surface Water	Recreational	Stimulant
Alresford	Alresford_03	MDMA	NA	Surface Water	Recreational	Stimulant
Hythe	Hythe_01	Memantine	6.5	Surface Water	Pharmaceutical	Antipsychotic
Hythe	Hythe_02	Memantine	14.7	Surface Water	Pharmaceutical	Antipsychotic
Hythe	Hythe_03	Memantine	18.1	Surface Water	Pharmaceutical	Antipsychotic
Wivenhoe	Wivenhoe_01	Memantine	NA	Surface Water	Pharmaceutical	Antipsychotic
Wivenhoe	Wivenhoe_02	Memantine	NA	Surface Water	Pharmaceutical	Antipsychotic
Wivenhoe	Wivenhoe_03	Memantine	NA	Surface Water	Pharmaceutical	Antipsychotic
Alresford	Alresford_01	Memantine	NA	Surface Water	Pharmaceutical	Antipsychotic
Alresford	Alresford_02	Memantine	NA	Surface Water	Pharmaceutical	Antipsychotic
Alresford	Alresford_03	Memantine	NA	Surface Water	Pharmaceutical	Antipsychotic
Hythe	Hythe_01	Propanolol	9.7	Surface Water	Pharmaceutical	Beta-blocker
Hythe	Hythe_02	Propanolol	99.4	Surface Water	Pharmaceutical	Beta-blocker
Hythe	Hythe_03	Propanolol	67.7	Surface Water	Pharmaceutical	Beta-blocker
Wivenhoe	Wivenhoe_01	Propanolol	NA	Surface Water	Pharmaceutical	Beta-blocker
Wivenhoe	Wivenhoe_02	Propanolol	NA	Surface Water	Pharmaceutical	Beta-blocker
Wivenhoe	Wivenhoe_03	Propanolol	NA	Surface Water	Pharmaceutical	Beta-blocker
Alresford	Alresford_01	Propanolol	NA	Surface Water	Pharmaceutical	Beta-blocker
Alresford	Alresford_02	Propanolol	NA	Surface Water	Pharmaceutical	Beta-blocker
Alresford	Alresford_03	Propanolol	NA	Surface Water	Pharmaceutical	Beta-blocker
Hythe	Hythe_01	Salbutamol	7.4	Surface Water	Pharmaceutical	beta2-adrenergic receptor
Hythe	Hythe_02	Salbutamol	4.4	Surface Water	Pharmaceutical	beta2-adrenergic receptor
Hythe	Hythe_03	Salbutamol	12.2	Surface Water	Pharmaceutical	beta2-adrenergic receptor
Wivenhoe	Wivenhoe_01	Salbutamol	NA	Surface Water	Pharmaceutical	beta2-adrenergic receptor
Wivenhoe	Wivenhoe_02	Salbutamol	NA	Surface Water	Pharmaceutical	beta2-adrenergic receptor
Wivenhoe	Wivenhoe_03	Salbutamol	NA	Surface Water	Pharmaceutical	beta2-adrenergic receptor
Alresford	Alresford_01	Salbutamol	NA	Surface Water	Pharmaceutical	beta2-adrenergic receptor
Alresford	Alresford_02	Salbutamol	NA	Surface Water	Pharmaceutical	beta2-adrenergic receptor
Alresford	Alresford_03	Salbutamol	NA	Surface Water	Pharmaceutical	beta2-adrenergic receptor
Hythe	Hythe_01	Temazepam	21.8	Surface Water	Pharmaceutical	Benzodiazepine	Recreational
Hythe	Hythe_02	Temazepam	60.7	Surface Water	Pharmaceutical	Benzodiazepine	Recreational
Hythe	Hythe_03	Temazepam	54.2	Surface Water	Pharmaceutical	Benzodiazepine	Recreational
Wivenhoe	Wivenhoe_01	Temazepam	NA	Surface Water	Pharmaceutical	Benzodiazepine	Recreational
Wivenhoe	Wivenhoe_02	Temazepam	NA	Surface Water	Pharmaceutical	Benzodiazepine	Recreational
Wivenhoe	Wivenhoe_03	Temazepam	NA	Surface Water	Pharmaceutical	Benzodiazepine	Recreational
Alresford	Alresford_01	Temazepam	NA	Surface Water	Pharmaceutical	Benzodiazepine	Recreational
Alresford	Alresford_02	Temazepam	NA	Surface Water	Pharmaceutical	Benzodiazepine	Recreational
Alresford	Alresford_03	Temazepam	NA	Surface Water	Pharmaceutical	Benzodiazepine	Recreational
Hythe	Hythe_01	Terbutryn	3.5	Surface Water	Pesticide	Herbicide (Triazine)
Hythe	Hythe_02	Terbutryn	12.7	Surface Water	Pesticide	Herbicide (Triazine)
Hythe	Hythe_03	Terbutryn	35.8	Surface Water	Pesticide	Herbicide (Triazine)
Wivenhoe	Wivenhoe_01	Terbutryn	NA	Surface Water	Pesticide	Herbicide (Triazine)
Wivenhoe	Wivenhoe_02	Terbutryn	NA	Surface Water	Pesticide	Herbicide (Triazine)
Wivenhoe	Wivenhoe_03	Terbutryn	NA	Surface Water	Pesticide	Herbicide (Triazine)
Alresford	Alresford_01	Terbutryn	NA	Surface Water	Pesticide	Herbicide (Triazine)
Alresford	Alresford_02	Terbutryn	NA	Surface Water	Pesticide	Herbicide (Triazine)
Alresford	Alresford_03	Terbutryn	NA	Surface Water	Pesticide	Herbicide (Triazine)
Hythe	Hythe_01	Thiamethoxam	18.3	Surface Water	Pesticide	Insecticide (Neonicotinoid)
Hythe	Hythe_02	Thiamethoxam	6.1	Surface Water	Pesticide	Insecticide (Neonicotinoid)
Hythe	Hythe_03	Thiamethoxam	NA	Surface Water	Pesticide	Insecticide (Neonicotinoid)
Wivenhoe	Wivenhoe_01	Thiamethoxam	NA	Surface Water	Pesticide	Insecticide (Neonicotinoid)
Wivenhoe	Wivenhoe_02	Thiamethoxam	0.9	Surface Water	Pesticide	Insecticide (Neonicotinoid)
Wivenhoe	Wivenhoe_03	Thiamethoxam	NA	Surface Water	Pesticide	Insecticide (Neonicotinoid)
Alresford	Alresford_01	Thiamethoxam	NA	Surface Water	Pesticide	Insecticide (Neonicotinoid)
Alresford	Alresford_02	Thiamethoxam	NA	Surface Water	Pesticide	Insecticide (Neonicotinoid)
Alresford	Alresford_03	Thiamethoxam	NA	Surface Water	Pesticide	Insecticide (Neonicotinoid)
Hythe	Hythe_01	Trimethoprim	104.5	Surface Water	Pharmaceutical	Antibiotic
Hythe	Hythe_02	Trimethoprim	180.3	Surface Water	Pharmaceutical	Antibiotic
Hythe	Hythe_03	Trimethoprim	224.1	Surface Water	Pharmaceutical	Antibiotic
Wivenhoe	Wivenhoe_01	Trimethoprim	NA	Surface Water	Pharmaceutical	Antibiotic
Wivenhoe	Wivenhoe_02	Trimethoprim	NA	Surface Water	Pharmaceutical	Antibiotic
Wivenhoe	Wivenhoe_03	Trimethoprim	NA	Surface Water	Pharmaceutical	Antibiotic
Alresford	Alresford_01	Trimethoprim	NA	Surface Water	Pharmaceutical	Antibiotic
Alresford	Alresford_02	Trimethoprim	NA	Surface Water	Pharmaceutical	Antibiotic
Alresford	Alresford_03	Trimethoprim	NA	Surface Water	Pharmaceutical	Antibiotic
Hythe	Hythe_01	Venlafaxine	136.9	Surface Water	Pharmaceutical	SNRI
Hythe	Hythe_02	Venlafaxine	250.3	Surface Water	Pharmaceutical	SNRI
Hythe	Hythe_03	Venlafaxine	295.4	Surface Water	Pharmaceutical	SNRI
Wivenhoe	Wivenhoe_01	Venlafaxine	NA	Surface Water	Pharmaceutical	SNRI
Wivenhoe	Wivenhoe_02	Venlafaxine	NA	Surface Water	Pharmaceutical	SNRI
Wivenhoe	Wivenhoe_03	Venlafaxine	NA	Surface Water	Pharmaceutical	SNRI
Alresford	Alresford_01	Venlafaxine	NA	Surface Water	Pharmaceutical	SNRI
Alresford	Alresford_02	Venlafaxine	NA	Surface Water	Pharmaceutical	SNRI
Alresford	Alresford_03	Venlafaxine	NA	Surface Water	Pharmaceutical	SNRI
Hythe	Hythe_01	Fenuron	NA	Surface Water	Pesticide	Herbicide (phenylurea)
Hythe	Hythe_02	Fenuron	NA	Surface Water	Pesticide	Herbicide (phenylurea)
Hythe	Hythe_03	Fenuron	124.2	Surface Water	Pesticide	Herbicide (phenylurea)
Wivenhoe	Wivenhoe_01	Fenuron	NA	Surface Water	Pesticide	Herbicide (phenylurea)
Wivenhoe	Wivenhoe_02	Fenuron	NA	Surface Water	Pesticide	Herbicide (phenylurea)
Wivenhoe	Wivenhoe_03	Fenuron	NA	Surface Water	Pesticide	Herbicide (phenylurea)
Alresford	Alresford_01	Fenuron	NA	Surface Water	Pesticide	Herbicide (phenylurea)
Alresford	Alresford_02	Fenuron	NA	Surface Water	Pesticide	Herbicide (phenylurea)
Alresford	Alresford_03	Fenuron	2.7	Surface Water	Pesticide	Herbicide (phenylurea)
Hythe	Hythe_01	Ronidazole	0.4	Surface Water	Pharmaceutical	Antiprotozoal
Hythe	Hythe_02	Ronidazole	NA	Surface Water	Pharmaceutical	Antiprotozoal
Hythe	Hythe_03	Ronidazole	NA	Surface Water	Pharmaceutical	Antiprotozoal
Wivenhoe	Wivenhoe_01	Ronidazole	NA	Surface Water	Pharmaceutical	Antiprotozoal
Wivenhoe	Wivenhoe_02	Ronidazole	NA	Surface Water	Pharmaceutical	Antiprotozoal
Wivenhoe	Wivenhoe_03	Ronidazole	NA	Surface Water	Pharmaceutical	Antiprotozoal
Alresford	Alresford_01	Ronidazole	NA	Surface Water	Pharmaceutical	Antiprotozoal
Alresford	Alresford_02	Ronidazole	NA	Surface Water	Pharmaceutical	Antiprotozoal
Alresford	Alresford_03	Ronidazole	NA	Surface Water	Pharmaceutical	Antiprotozoal
Hythe	Hythe_01	Atrazine	NA	Surface Water	Pesticide	Herbicide (Triazine)
Hythe	Hythe_02	Atrazine	NA	Surface Water	Pesticide	Herbicide (Triazine)
Hythe	Hythe_03	Atrazine	NA	Surface Water	Pesticide	Herbicide (Triazine)
Wivenhoe	Wivenhoe_01	Atrazine	NA	Surface Water	Pesticide	Herbicide (Triazine)
Wivenhoe	Wivenhoe_02	Atrazine	NA	Surface Water	Pesticide	Herbicide (Triazine)
Wivenhoe	Wivenhoe_03	Atrazine	NA	Surface Water	Pesticide	Herbicide (Triazine)
Alresford	Alresford_01	Atrazine	NA	Surface Water	Pesticide	Herbicide (Triazine)
Alresford	Alresford_02	Atrazine	NA	Surface Water	Pesticide	Herbicide (Triazine)
Alresford	Alresford_03	Atrazine	NA	Surface Water	Pesticide	Herbicide (Triazine)
Hythe	Hythe_01	Azithromycin	NA	Surface Water	Pharmaceutical	Antibiotic (Macrolide)
Hythe	Hythe_02	Azithromycin	NA	Surface Water	Pharmaceutical	Antibiotic (Macrolide)
Hythe	Hythe_03	Azithromycin	NA	Surface Water	Pharmaceutical	Antibiotic (Macrolide)
Wivenhoe	Wivenhoe_01	Azithromycin	NA	Surface Water	Pharmaceutical	Antibiotic (Macrolide)
Wivenhoe	Wivenhoe_02	Azithromycin	NA	Surface Water	Pharmaceutical	Antibiotic (Macrolide)
Wivenhoe	Wivenhoe_03	Azithromycin	NA	Surface Water	Pharmaceutical	Antibiotic (Macrolide)
Alresford	Alresford_01	Azithromycin	NA	Surface Water	Pharmaceutical	Antibiotic (Macrolide)
Alresford	Alresford_02	Azithromycin	NA	Surface Water	Pharmaceutical	Antibiotic (Macrolide)
Alresford	Alresford_03	Azithromycin	NA	Surface Water	Pharmaceutical	Antibiotic (Macrolide)
Hythe	Hythe_01	Citalopram	NA	Surface Water	Pharmaceutical	SSRI
Hythe	Hythe_02	Citalopram	NA	Surface Water	Pharmaceutical	SSRI
Hythe	Hythe_03	Citalopram	NA	Surface Water	Pharmaceutical	SSRI
Wivenhoe	Wivenhoe_01	Citalopram	NA	Surface Water	Pharmaceutical	SSRI
Wivenhoe	Wivenhoe_02	Citalopram	NA	Surface Water	Pharmaceutical	SSRI
Wivenhoe	Wivenhoe_03	Citalopram	NA	Surface Water	Pharmaceutical	SSRI
Alresford	Alresford_01	Citalopram	NA	Surface Water	Pharmaceutical	SSRI
Alresford	Alresford_02	Citalopram	NA	Surface Water	Pharmaceutical	SSRI
Alresford	Alresford_03	Citalopram	NA	Surface Water	Pharmaceutical	SSRI
Hythe	Hythe_01	Clarithromycin	NA	Surface Water	Pharmaceutical	Antibiotic (Macrolide)
Hythe	Hythe_02	Clarithromycin	NA	Surface Water	Pharmaceutical	Antibiotic (Macrolide)
Hythe	Hythe_03	Clarithromycin	NA	Surface Water	Pharmaceutical	Antibiotic (Macrolide)
Wivenhoe	Wivenhoe_01	Clarithromycin	NA	Surface Water	Pharmaceutical	Antibiotic (Macrolide)
Wivenhoe	Wivenhoe_02	Clarithromycin	NA	Surface Water	Pharmaceutical	Antibiotic (Macrolide)
Wivenhoe	Wivenhoe_03	Clarithromycin	NA	Surface Water	Pharmaceutical	Antibiotic (Macrolide)
Alresford	Alresford_01	Clarithromycin	NA	Surface Water	Pharmaceutical	Antibiotic (Macrolide)
Alresford	Alresford_02	Clarithromycin	NA	Surface Water	Pharmaceutical	Antibiotic (Macrolide)
Alresford	Alresford_03	Clarithromycin	NA	Surface Water	Pharmaceutical	Antibiotic (Macrolide)
Hythe	Hythe_01	Haloperidol	NA	Surface Water	Pharmaceutical	Antipsychotic
Hythe	Hythe_02	Haloperidol	NA	Surface Water	Pharmaceutical	Antipsychotic
Hythe	Hythe_03	Haloperidol	NA	Surface Water	Pharmaceutical	Antipsychotic
Wivenhoe	Wivenhoe_01	Haloperidol	NA	Surface Water	Pharmaceutical	Antipsychotic
Wivenhoe	Wivenhoe_02	Haloperidol	NA	Surface Water	Pharmaceutical	Antipsychotic
Wivenhoe	Wivenhoe_03	Haloperidol	NA	Surface Water	Pharmaceutical	Antipsychotic
Alresford	Alresford_01	Haloperidol	NA	Surface Water	Pharmaceutical	Antipsychotic
Alresford	Alresford_02	Haloperidol	NA	Surface Water	Pharmaceutical	Antipsychotic
Alresford	Alresford_03	Haloperidol	NA	Surface Water	Pharmaceutical	Antipsychotic
Hythe	Hythe_01	Hydrochlorothiazide	NA	Surface Water	Pharmaceutical	Diuretic
Hythe	Hythe_02	Hydrochlorothiazide	NA	Surface Water	Pharmaceutical	Diuretic
Hythe	Hythe_03	Hydrochlorothiazide	NA	Surface Water	Pharmaceutical	Diuretic
Wivenhoe	Wivenhoe_01	Hydrochlorothiazide	NA	Surface Water	Pharmaceutical	Diuretic
Wivenhoe	Wivenhoe_02	Hydrochlorothiazide	NA	Surface Water	Pharmaceutical	Diuretic
Wivenhoe	Wivenhoe_03	Hydrochlorothiazide	NA	Surface Water	Pharmaceutical	Diuretic
Alresford	Alresford_01	Hydrochlorothiazide	NA	Surface Water	Pharmaceutical	Diuretic
Alresford	Alresford_02	Hydrochlorothiazide	NA	Surface Water	Pharmaceutical	Diuretic
Alresford	Alresford_03	Hydrochlorothiazide	NA	Surface Water	Pharmaceutical	Diuretic
Hythe	Hythe_01	Methamphetamine	NA	Surface Water	Recreational	Stimulant
Hythe	Hythe_02	Methamphetamine	NA	Surface Water	Recreational	Stimulant
Hythe	Hythe_03	Methamphetamine	NA	Surface Water	Recreational	Stimulant
Wivenhoe	Wivenhoe_01	Methamphetamine	NA	Surface Water	Recreational	Stimulant
Wivenhoe	Wivenhoe_02	Methamphetamine	NA	Surface Water	Recreational	Stimulant
Wivenhoe	Wivenhoe_03	Methamphetamine	NA	Surface Water	Recreational	Stimulant
Alresford	Alresford_01	Methamphetamine	NA	Surface Water	Recreational	Stimulant
Alresford	Alresford_02	Methamphetamine	NA	Surface Water	Recreational	Stimulant
Alresford	Alresford_03	Methamphetamine	NA	Surface Water	Recreational	Stimulant
Hythe	Hythe_01	Nicotine	NA	Surface Water	Recreational	Stimulant
Hythe	Hythe_02	Nicotine	NA	Surface Water	Recreational	Stimulant
Hythe	Hythe_03	Nicotine	NA	Surface Water	Recreational	Stimulant
Wivenhoe	Wivenhoe_01	Nicotine	NA	Surface Water	Recreational	Stimulant
Wivenhoe	Wivenhoe_02	Nicotine	NA	Surface Water	Recreational	Stimulant
Wivenhoe	Wivenhoe_03	Nicotine	NA	Surface Water	Recreational	Stimulant
Alresford	Alresford_01	Nicotine	NA	Surface Water	Recreational	Stimulant
Alresford	Alresford_02	Nicotine	NA	Surface Water	Recreational	Stimulant
Alresford	Alresford_03	Nicotine	NA	Surface Water	Recreational	Stimulant
Hythe	Hythe_01	Propamocarb	NA	Surface Water	Pesticide	Fungicide
Hythe	Hythe_02	Propamocarb	NA	Surface Water	Pesticide	Fungicide
Hythe	Hythe_03	Propamocarb	NA	Surface Water	Pesticide	Fungicide
Wivenhoe	Wivenhoe_01	Propamocarb	NA	Surface Water	Pesticide	Fungicide
Wivenhoe	Wivenhoe_02	Propamocarb	NA	Surface Water	Pesticide	Fungicide
Wivenhoe	Wivenhoe_03	Propamocarb	NA	Surface Water	Pesticide	Fungicide
Alresford	Alresford_01	Propamocarb	NA	Surface Water	Pesticide	Fungicide
Alresford	Alresford_02	Propamocarb	NA	Surface Water	Pesticide	Fungicide
Alresford	Alresford_03	Propamocarb	NA	Surface Water	Pesticide	Fungicide
Hythe	Hythe_01	Sertraline	NA	Surface Water	Pharmaceutical	SSRI
Hythe	Hythe_02	Sertraline	NA	Surface Water	Pharmaceutical	SSRI
Hythe	Hythe_03	Sertraline	NA	Surface Water	Pharmaceutical	SSRI
Wivenhoe	Wivenhoe_01	Sertraline	NA	Surface Water	Pharmaceutical	SSRI
Wivenhoe	Wivenhoe_02	Sertraline	NA	Surface Water	Pharmaceutical	SSRI
Wivenhoe	Wivenhoe_03	Sertraline	NA	Surface Water	Pharmaceutical	SSRI
Alresford	Alresford_01	Sertraline	NA	Surface Water	Pharmaceutical	SSRI
[truncated: 155 more rows]
